# Supplementary material for: Novel cellular systems unveil mucosal melanoma initiating cells and a role for PI3K/Akt/mTOR pathway in mucosal melanoma fitness
Source: J Transl Med. 2024 Jan 8;22:35. doi: 10.1186/s12967-023-04784-2 (PMC10775657; doi:10.1186/s12967-023-04784-2)
Supplement: Supplementary file 2 — Additional file 2. List of proteins belonging to clusters obtained from unsupervised k-means clustering analysis. [file 12967_2023_4784_MOESM2_ESM.xlsx]

## Sheet: Cluster_ProteinID_Figure5&S5
Proteins Cluster 1	Proteins Cluster 2	Proteins Cluster 3	Proteins Cluster 4	Proteins Cluster 5
ALBU_HUMAN	KRT83_HUMAN	FAS_HUMAN	FLNA_HUMAN	VIME_HUMAN
PERI_HUMAN	K2C72_HUMAN	CH60_HUMAN	K2C73_HUMAN	K2C1B_HUMAN
TBB5_HUMAN	TBB4B_HUMAN	ENPL_HUMAN	TBB4A_HUMAN	CLH1_HUMAN
NEST_HUMAN	HS71A_HUMAN	TRAP1_HUMAN	KRT86_HUMAN	G3P_HUMAN
TBB3_HUMAN	K22E_HUMAN	ECHA_HUMAN	K2C74_HUMAN	PDIA1_HUMAN
ENOA_HUMAN	TYRP1_HUMAN	LDHA_HUMAN	TBB2A_HUMAN	ANXA2_HUMAN
ENOB_HUMAN	MX1_HUMAN	CO4B_HUMAN	FLNC_HUMAN	LMNA_HUMAN
EF2_HUMAN	K2C1_HUMAN	PGK1_HUMAN	ACTB_HUMAN	TPIS_HUMAN
KPYM_HUMAN	K1C10_HUMAN	ALDOA_HUMAN	ACTBL_HUMAN	GELS_HUMAN
A2MG_HUMAN	1433S_HUMAN	HSP76_HUMAN	GRP78_HUMAN	PDIA6_HUMAN
ACTN4_HUMAN	SYWC_HUMAN	HSP7C_HUMAN	TBA1B_HUMAN	RPN1_HUMAN
PZP_HUMAN	K1C17_HUMAN	HSP74_HUMAN	TKT_HUMAN	CALR_HUMAN
K1H1_HUMAN	TCPQ_HUMAN	HS71L_HUMAN	ANXA1_HUMAN	LAMB1_HUMAN
1433F_HUMAN	PLST_HUMAN	PDIA3_HUMAN	GARS_HUMAN	TERA_HUMAN
EF1A1_HUMAN	AHNK_HUMAN	ALDOC_HUMAN	PRKDC_HUMAN	CALU_HUMAN
PPIA_HUMAN	COF1_HUMAN	ATPA_HUMAN	HS90B_HUMAN	S10AB_HUMAN
1433Z_HUMAN	CBR1_HUMAN	AACT_HUMAN	1433G_HUMAN	PRDX6_HUMAN
DHX9_HUMAN	CAP1_HUMAN	GRP75_HUMAN	EF1A2_HUMAN	NDKB_HUMAN
PYGM_HUMAN	GDIB_HUMAN	ATPB_HUMAN	FLNB_HUMAN	PHB_HUMAN
PYGB_HUMAN	TCPD_HUMAN	HS90A_HUMAN	MOES_HUMAN	DRA_HUMAN
ROA2_HUMAN	TCPB_HUMAN	LDHB_HUMAN	HNRPK_HUMAN	LEG1_HUMAN
FSCN1_HUMAN	RS27A_HUMAN	LEG3_HUMAN	K1C16_HUMAN	LAMC1_HUMAN
NUCL_HUMAN	TCPG_HUMAN	GSTP1_HUMAN	NPM_HUMAN	DEST_HUMAN
UBA1_HUMAN	S10A9_HUMAN	IF4A1_HUMAN	MDHM_HUMAN	SYNEM_HUMAN
RL4_HUMAN	AMPL_HUMAN	HS71B_HUMAN	TRXR1_HUMAN	SEPT9_HUMAN
H14_HUMAN	RAB7A_HUMAN	VDAC3_HUMAN	CNN2_HUMAN	CALX_HUMAN
H2B1J_HUMAN	ANXA5_HUMAN	RS4X_HUMAN	UCHL1_HUMAN	CRYAB_HUMAN
H2B2E_HUMAN	CATD_HUMAN	ADT2_HUMAN	DECR_HUMAN	PHB2_HUMAN
UGPA_HUMAN	4F2_HUMAN	H15_HUMAN	CLIC1_HUMAN	GPDM_HUMAN
ACTN1_HUMAN	TALDO_HUMAN	RS3_HUMAN	SERPH_HUMAN	ARP3_HUMAN
H2A2C_HUMAN	RSSA_HUMAN	RS3A_HUMAN	XRCC6_HUMAN	RAB6A_HUMAN
TAGL2_HUMAN	RS5_HUMAN	PPIB_HUMAN	FUMH_HUMAN	AATM_HUMAN
H2AJ_HUMAN	SERA_HUMAN	SPTB2_HUMAN	THIO_HUMAN	CAVN1_HUMAN
HNRDL_HUMAN	1433E_HUMAN	PRDX1_HUMAN	MYH9_HUMAN	AT2A2_HUMAN
TRFE_HUMAN	K1C9_HUMAN	EZRI_HUMAN	SND1_HUMAN	DYHC1_HUMAN
HEMO_HUMAN	PGAM1_HUMAN	CMC2_HUMAN	RACK1_HUMAN	QCR1_HUMAN
H12_HUMAN	PYGL_HUMAN	RADI_HUMAN	CKAP4_HUMAN	RAB15_HUMAN
H2B2F_HUMAN	KAD2_HUMAN	HSP72_HUMAN	PROF1_HUMAN	IGHA1_HUMAN
ROA3_HUMAN	PARK7_HUMAN	RL7A_HUMAN	XRCC5_HUMAN	GDN_HUMAN
SPSY_HUMAN	CAPG_HUMAN	CISY_HUMAN	PRDX4_HUMAN	RAB1A_HUMAN
ROA1_HUMAN	WDR1_HUMAN	RS2_HUMAN	SIAS_HUMAN	RAB1B_HUMAN
IQGA1_HUMAN	NAMPT_HUMAN	RS17_HUMAN	HSPB1_HUMAN	HYOU1_HUMAN
PTBP1_HUMAN	KAP0_HUMAN	ECHB_HUMAN	TPM3_HUMAN	NNMT_HUMAN
FETUA_HUMAN	BACH_HUMAN	ERP29_HUMAN	SAP_HUMAN	CDC42_HUMAN
MATR3_HUMAN	ATPO_HUMAN	EFTU_HUMAN	IF5A1_HUMAN	SODC_HUMAN
CO3_HUMAN	PSA5_HUMAN	RLA0_HUMAN	DHE3_HUMAN	SUMO2_HUMAN
HNRH1_HUMAN	VAT1_HUMAN	RL40_HUMAN	KCRB_HUMAN	CPNS1_HUMAN
ITIH2_HUMAN	VDAC2_HUMAN	CNDP2_HUMAN	IF4H_HUMAN	AN32E_HUMAN
2AAA_HUMAN	PSA2_HUMAN	SPTN1_HUMAN	AN32B_HUMAN	RGS12_HUMAN
A1AT_HUMAN	RAB32_HUMAN	IDHC_HUMAN	EF1D_HUMAN	SFXN3_HUMAN
1433T_HUMAN	PMEL_HUMAN	TMEDA_HUMAN	RTN4_HUMAN	6PGL_HUMAN
SFPQ_HUMAN	ATOX1_HUMAN	SAHH_HUMAN	ACON_HUMAN	S10AA_HUMAN
PURA2_HUMAN	1433B_HUMAN	MET_HUMAN	ALDR_HUMAN	RCN2_HUMAN
PRS10_HUMAN	LIMA1_HUMAN	IMB1_HUMAN	NB5R3_HUMAN	CSRP1_HUMAN
CALM3_HUMAN	ACLY_HUMAN	GLYM_HUMAN	CALD1_HUMAN	ESYT1_HUMAN
CLIC4_HUMAN	SYUA_HUMAN	PCBP1_HUMAN	ARF4_HUMAN	SMD1_HUMAN
RHOA_HUMAN	RAB35_HUMAN	TBB6_HUMAN	TPM1_HUMAN	VDAC1_HUMAN
IDHP_HUMAN	G6PI_HUMAN	RAN_HUMAN	SYDC_HUMAN	UB2L3_HUMAN
XPO2_HUMAN	PSME1_HUMAN	TCTP_HUMAN	MYOF_HUMAN	AK1C1_HUMAN
PLIN3_HUMAN	PRDX3_HUMAN	RL23_HUMAN	3HIDH_HUMAN	PSMD5_HUMAN
EF1G_HUMAN	TNPO1_HUMAN	PDE1C_HUMAN	TSP1_HUMAN	CPSF6_HUMAN
H2B1L_HUMAN	ASAH1_HUMAN	CTND1_HUMAN	ARF3_HUMAN	S10A6_HUMAN
BZW2_HUMAN	FRIL_HUMAN	RL13_HUMAN	MYL6_HUMAN	MUC18_HUMAN
HNRPD_HUMAN	PEBP1_HUMAN	HEXB_HUMAN	TLN1_HUMAN	SPB6_HUMAN
HMGB3_HUMAN	RS21_HUMAN	YBOX2_HUMAN	ZYX_HUMAN	TMED2_HUMAN
MAGA4_HUMAN	CAPZB_HUMAN	SFXN1_HUMAN	TXND5_HUMAN	CLCA_HUMAN
DDX5_HUMAN	NQO1_HUMAN	RL10_HUMAN	LRC59_HUMAN	GANAB_HUMAN
A2AP_HUMAN	PSA6_HUMAN	CH10_HUMAN	ML12A_HUMAN	S10AD_HUMAN
ANT3_HUMAN	ANXA6_HUMAN	DOPD_HUMAN	SYTC_HUMAN	ITB1_HUMAN
SRRT_HUMAN	RS15A_HUMAN	NACAM_HUMAN	SYRC_HUMAN	COTL1_HUMAN
STIP1_HUMAN	LG3BP_HUMAN	GDF15_HUMAN	P5CR1_HUMAN	EIF3A_HUMAN
SRP09_HUMAN	AT1A1_HUMAN	APOA1_HUMAN	SYLC_HUMAN	S100B_HUMAN
HMGB1_HUMAN	RS14_HUMAN	TES_HUMAN	PRDX5_HUMAN	RAB14_HUMAN
PA1B3_HUMAN	SNAA_HUMAN	RS12_HUMAN	ROAA_HUMAN	OST48_HUMAN
ARF6_HUMAN	GNA13_HUMAN	COR1B_HUMAN	SCRN1_HUMAN	APT_HUMAN
HNRPU_HUMAN	UB2D3_HUMAN	RL10A_HUMAN	P5CS_HUMAN	DHB12_HUMAN
DIP2C_HUMAN	TADBP_HUMAN	PABP1_HUMAN	IRGQ_HUMAN	MGLL_HUMAN
RBMX_HUMAN	GDIR1_HUMAN	RL14_HUMAN	CY1_HUMAN	GOT1B_HUMAN
RANG_HUMAN	DHPR_HUMAN	RS11_HUMAN	RS8_HUMAN	DYST_HUMAN
IF6_HUMAN	RL18_HUMAN	SYNC_HUMAN	PEA15_HUMAN	RRBP1_HUMAN
APEX1_HUMAN	CBR3_HUMAN	RS24_HUMAN	VINC_HUMAN	KHDR1_HUMAN
NASP_HUMAN	SATT_HUMAN	RS19_HUMAN	K1C14_HUMAN	2B11_HUMAN
H2A1C_HUMAN	PSB6_HUMAN	RL6_HUMAN	PDIA4_HUMAN	GSTM3_HUMAN
EF1B_HUMAN	PUR9_HUMAN	BTF3_HUMAN	RS18_HUMAN	NLTP_HUMAN
TOM20_HUMAN	ARPC3_HUMAN	LA_HUMAN	LASP1_HUMAN	FKB10_HUMAN
PCNA_HUMAN	RL29_HUMAN	U520_HUMAN	SEPT7_HUMAN	RD23B_HUMAN
RUVB2_HUMAN	RL13A_HUMAN	CDK2_HUMAN	PDLI7_HUMAN	ECH1_HUMAN
CNN3_HUMAN	MVP_HUMAN	NP1L1_HUMAN	CAN2_HUMAN	U2AF2_HUMAN
H10_HUMAN	STOM_HUMAN	RL12_HUMAN	K2C6A_HUMAN	ERP44_HUMAN
PLOD3_HUMAN	CCD33_HUMAN	LPPRC_HUMAN	TMM43_HUMAN	NNTM_HUMAN
ILF2_HUMAN	BAP31_HUMAN	RS13_HUMAN	SORCN_HUMAN	COPG1_HUMAN
HNRPL_HUMAN	ATP5H_HUMAN	RL9_HUMAN	SYVC_HUMAN	CUTA_HUMAN
CBX3_HUMAN	LONM_HUMAN	PUR6_HUMAN	STT3A_HUMAN	EIF3D_HUMAN
CALB2_HUMAN	PEPD_HUMAN	RL32_HUMAN	ACTY_HUMAN	COPA_HUMAN
RU2B_HUMAN	FIBB_HUMAN	RL3_HUMAN	ALDH2_HUMAN	UB2V1_HUMAN
STMN1_HUMAN	CAZA1_HUMAN	TFR1_HUMAN	NIBL1_HUMAN	HMGA1_HUMAN
LMNB1_HUMAN	TTYH3_HUMAN	RS16_HUMAN	G3BP1_HUMAN	DNJA1_HUMAN
NONO_HUMAN	MGST1_HUMAN	H2A1J_HUMAN	RTCB_HUMAN	S10A1_HUMAN
SMD2_HUMAN	THIL_HUMAN	RS7_HUMAN	TYB10_HUMAN	TMED9_HUMAN
PCBP2_HUMAN	1A03_HUMAN	HNRL2_HUMAN	LMAN1_HUMAN	ETHE1_HUMAN
DUT_HUMAN	COX2_HUMAN	TBCA_HUMAN	PLEC_HUMAN	MANF_HUMAN
FUBP2_HUMAN	ITIH3_HUMAN	SPRE_HUMAN	LGUL_HUMAN	COPB_HUMAN
HBA_HUMAN	FUBP1_HUMAN	DLDH_HUMAN	BZW1_HUMAN	NPL4_HUMAN
RMXL2_HUMAN	SYAC_HUMAN	RL18A_HUMAN	QCR9_HUMAN	RL15_HUMAN
ODPB_HUMAN	NEBU_HUMAN	H4_HUMAN	DPYL2_HUMAN	PDCD6_HUMAN
FETA_HUMAN	FABP5_HUMAN	MDHC_HUMAN	SEPT2_HUMAN	OXSR1_HUMAN
APOH_HUMAN	K2C5_HUMAN	AN32A_HUMAN	CAV1_HUMAN	BAF_HUMAN
LUM_HUMAN	IFM1_HUMAN	IC1_HUMAN	EIF3F_HUMAN	HP1B3_HUMAN
RS10_HUMAN	ARK72_HUMAN	PSA_HUMAN	RL17_HUMAN	SAE2_HUMAN
HNRPQ_HUMAN	RS25_HUMAN	PSA7_HUMAN	SSBP_HUMAN	GCN1_HUMAN
AFAM_HUMAN	VATB2_HUMAN	FAM3C_HUMAN	CD44_HUMAN	SH3L3_HUMAN
HMCN1_HUMAN	ARPC4_HUMAN	RL23A_HUMAN	HAP28_HUMAN	APMAP_HUMAN
RL21_HUMAN	XRN2_HUMAN	IF4G1_HUMAN	MAP4_HUMAN	ADHX_HUMAN
FBLN1_HUMAN	FKB1A_HUMAN	PAIRB_HUMAN	GRHPR_HUMAN	PROF2_HUMAN
DHX15_HUMAN	PSA4_HUMAN	GLOD4_HUMAN	DDX1_HUMAN	RPN2_HUMAN
RB40C_HUMAN	TCPH_HUMAN	AIFM1_HUMAN	AK1A1_HUMAN	CAPR1_HUMAN
TIF1B_HUMAN	SDCB1_HUMAN	QCR2_HUMAN	OAT_HUMAN	AL7A1_HUMAN
DX39A_HUMAN	VATA_HUMAN	LYSC_HUMAN	SYIC_HUMAN	DDX3X_HUMAN
MAP1A_HUMAN	RL27_HUMAN	RL30_HUMAN	HCDH_HUMAN	MTPN_HUMAN
ELAV1_HUMAN	SRC8_HUMAN	PSD12_HUMAN	SYYC_HUMAN	MYDGF_HUMAN
RBBP7_HUMAN	CYTB_HUMAN	RLA2_HUMAN	KINH_HUMAN	AFG32_HUMAN
EIF3G_HUMAN	ECHM_HUMAN	TEBP_HUMAN	CDC37_HUMAN	DHB4_HUMAN
H2B1O_HUMAN	TECR_HUMAN	LAP2B_HUMAN	ABCF2_HUMAN	CRTAP_HUMAN
CPNE1_HUMAN	36951_HUMAN	HEXA_HUMAN	MIF_HUMAN	SYHC_HUMAN
HNRPM_HUMAN	NADC_HUMAN	STXB1_HUMAN	AMRP_HUMAN	RHOB_HUMAN
STMN2_HUMAN	1B42_HUMAN	RL11_HUMAN	PHP14_HUMAN	CTNA1_HUMAN
ILF3_HUMAN	COPZ1_HUMAN	H31T_HUMAN	SYK_HUMAN	AP2A1_HUMAN
TYRP2_HUMAN	ETFB_HUMAN	IF5_HUMAN	PDC6I_HUMAN	UGGG1_HUMAN
COPD_HUMAN	SC23A_HUMAN	RL7_HUMAN	PP1A_HUMAN	TBC8B_HUMAN
FEN1_HUMAN	MARCS_HUMAN	GNPI1_HUMAN	FCL_HUMAN	RTRAF_HUMAN
THBG_HUMAN	ATP6_HUMAN	EFTS_HUMAN	SET_HUMAN	RS26_HUMAN
HDGF_HUMAN	RS20_HUMAN	HPRT_HUMAN	RL24_HUMAN	HRG_HUMAN
TT21A_HUMAN	STAT1_HUMAN	SYQ_HUMAN	MGP_HUMAN	KCY_HUMAN
ARRC_HUMAN	STX7_HUMAN	ANXA4_HUMAN	SERC_HUMAN	UFD1_HUMAN
RBBP4_HUMAN	NTF2_HUMAN	RS6_HUMAN	STML2_HUMAN	PSB7_HUMAN
ERF3A_HUMAN	PSA3_HUMAN	IF2A_HUMAN	DDX17_HUMAN	TIMP3_HUMAN
PRS6B_HUMAN	ODPA_HUMAN	AT10A_HUMAN	QCR7_HUMAN	HXK1_HUMAN
NDRG1_HUMAN	COX5B_HUMAN	SSRD_HUMAN	RS9_HUMAN	HM13_HUMAN
TIM50_HUMAN	UGDH_HUMAN	HS105_HUMAN	G6PD_HUMAN	LYRIC_HUMAN
FSIP2_HUMAN	PIR_HUMAN	FGFR2_HUMAN	TXD17_HUMAN	DLRB1_HUMAN
ST134_HUMAN	ARPC5_HUMAN	PSMD2_HUMAN	GBB2_HUMAN	ARC1B_HUMAN
FA71B_HUMAN	DCD_HUMAN	RL26_HUMAN	EIF3B_HUMAN	EFHD2_HUMAN
TXNL1_HUMAN	ETFA_HUMAN	AHSA1_HUMAN	PRRC1_HUMAN	TGM2_HUMAN
TTLL1_HUMAN	NUDC_HUMAN	RB27A_HUMAN	CYC_HUMAN	NIBAN_HUMAN
PEDF_HUMAN	CYBP_HUMAN	RL38_HUMAN	RAB2A_HUMAN	GST2_HUMAN
EHD4_HUMAN	RL27A_HUMAN	COR1C_HUMAN	ASNS_HUMAN	PRS8_HUMAN
CCAR2_HUMAN	PRDX2_HUMAN	RL28_HUMAN	TMX1_HUMAN	AP3B1_HUMAN
SRSF1_HUMAN	CATB_HUMAN	NCPR_HUMAN	PADI1_HUMAN	TOIP1_HUMAN
SYFB_HUMAN	POP7_HUMAN	IF4G3_HUMAN	TCP4_HUMAN	TNPO3_HUMAN
GLU2B_HUMAN	PSMD4_HUMAN	PFKAP_HUMAN	RMD1_HUMAN	ERAP1_HUMAN
TBCK_HUMAN	GNS_HUMAN	VATE1_HUMAN	GSTK1_HUMAN	PSME2_HUMAN
SRSF6_HUMAN	PIMT_HUMAN	C1TC_HUMAN	LKHA4_HUMAN	S61A1_HUMAN
CC175_HUMAN	GSTO1_HUMAN	IGK_HUMAN	BIEA_HUMAN	NUCB1_HUMAN
F10A1_HUMAN	TCPA_HUMAN	RLA1_HUMAN	MPPB_HUMAN	SPRC_HUMAN
DNM1L_HUMAN	LAMP2_HUMAN	PGM1_HUMAN	FKBP9_HUMAN	HINT2_HUMAN
MRP_HUMAN	DHSO_HUMAN	MIC60_HUMAN	GOSR2_HUMAN	FMR1_HUMAN
PRS6A_HUMAN	IPYR_HUMAN	OSBL8_HUMAN	EIF3E_HUMAN	HINT1_HUMAN
DEK_HUMAN	NSF1C_HUMAN	IF2G_HUMAN	CD36_HUMAN	MK01_HUMAN
PCLO_HUMAN	SCRB2_HUMAN	PFKAL_HUMAN	RS15_HUMAN	COPE_HUMAN
ESYT2_HUMAN	SYSC_HUMAN	UBP5_HUMAN	LIS1_HUMAN	CERS2_HUMAN
ABHD8_HUMAN	GALT2_HUMAN	IDH3A_HUMAN	SEPT6_HUMAN	KTN1_HUMAN
RS28_HUMAN	AT1B3_HUMAN	ACSL1_HUMAN	ACTS_HUMAN	HPCL1_HUMAN
DX39B_HUMAN	S10A8_HUMAN	VAPA_HUMAN	SYMC_HUMAN	PTH2_HUMAN
RBM3_HUMAN	ACBP_HUMAN	CAND1_HUMAN	FKBP3_HUMAN	UCRI_HUMAN
SRSF2_HUMAN	OTUB1_HUMAN	COX41_HUMAN	PTPA_HUMAN	TXD12_HUMAN
THOC4_HUMAN	RAP1A_HUMAN	RL8_HUMAN	MYO1C_HUMAN	MCM3_HUMAN
SAE1_HUMAN	RL34_HUMAN	SYPL1_HUMAN	TOM70_HUMAN	RO60_HUMAN
ENOG_HUMAN	COX5A_HUMAN	APOB_HUMAN	KAD1_HUMAN	MPU1_HUMAN
KNG1_HUMAN	OLA1_HUMAN	FAAA_HUMAN	RL36_HUMAN	TM11D_HUMAN
RM49_HUMAN	IDI1_HUMAN	OCAD1_HUMAN	PLP2_HUMAN	BAX_HUMAN
IMDH2_HUMAN	ARP2_HUMAN	PSB2_HUMAN	GLRX3_HUMAN	PTMS_HUMAN
FUS_HUMAN	ARPC2_HUMAN	VIGLN_HUMAN	SURF4_HUMAN	OR5T2_HUMAN
PNMA5_HUMAN	ATP5I_HUMAN	IPO5_HUMAN	TBR1_HUMAN	UBP2L_HUMAN
GT251_HUMAN	PA1B2_HUMAN	PA2G4_HUMAN	RS23_HUMAN	DAD1_HUMAN
GTR1_HUMAN	SPEE_HUMAN	IF2B2_HUMAN	FA49A_HUMAN	WWC2_HUMAN
STON1_HUMAN	ATP5L_HUMAN	PLD2_HUMAN	PDLI5_HUMAN	HNRH3_HUMAN
HNRPC_HUMAN	RPEL1_HUMAN	SAP3_HUMAN	HCD2_HUMAN	HMGN2_HUMAN
TCEA1_HUMAN	VATC1_HUMAN	ODO2_HUMAN	FA49B_HUMAN	IF4B_HUMAN
A1BG_HUMAN	MTAP_HUMAN	RL35_HUMAN	CNPY2_HUMAN	MGST3_HUMAN
RCN3_HUMAN	DENR_HUMAN	C2CD5_HUMAN	CAYP1_HUMAN	ISOC2_HUMAN
PCP_HUMAN	ACPM_HUMAN	MPCP_HUMAN	APOC3_HUMAN	CHSP1_HUMAN
EIF3I_HUMAN	IMA1_HUMAN	SNX6_HUMAN	IPYR2_HUMAN	CTHR1_HUMAN
PSB1_HUMAN	SNX2_HUMAN	PSME3_HUMAN	PRAF3_HUMAN	IMA3_HUMAN
T2R14_HUMAN	RAB5C_HUMAN	NNRE_HUMAN	SF3B1_HUMAN	NSDHL_HUMAN
DDX21_HUMAN	COPB2_HUMAN	CABL1_HUMAN	CPNE3_HUMAN	SRRM1_HUMAN
SYT14_HUMAN	RAC1_HUMAN	FHAD1_HUMAN	TBB2B_HUMAN	LMNA_Is_HUMAN
FKBP4_HUMAN	SNG1_HUMAN	S10A4_HUMAN	RALA_HUMAN	TBA1A_HUMAN
GGCT_HUMAN	NDUS3_HUMAN	TMCO1_HUMAN	EDF1_HUMAN	NDKA_HUMAN
RCC1_HUMAN	N4BP3_HUMAN	RAB38_HUMAN	RAB10_HUMAN	CNIH4_HUMAN
DDX6_HUMAN	ACTZ_HUMAN	RBBP6_HUMAN	ACTC_HUMAN	MPV17_HUMAN
NOMO2_HUMAN	PFD6_HUMAN	RB11B_HUMAN	TM109_HUMAN	SC61B_HUMAN
LETM1_HUMAN	GLCM_HUMAN	AT5F1_HUMAN	C1TM_HUMAN	UBQL1_HUMAN
TRFL_HUMAN	RS29_HUMAN	EIF3K_HUMAN	C1QBP_HUMAN
RSMN_HUMAN	UBE2K_HUMAN	UBE2N_HUMAN	TPM4_HUMAN
RS27_HUMAN	PSMD1_HUMAN	S35B2_HUMAN	TOM7_HUMAN
TOM22_HUMAN	SC22B_HUMAN	THIM_HUMAN	RS30_HUMAN
PFD2_HUMAN	RUVB1_HUMAN	AL1B1_HUMAN	CFA57_HUMAN
PTMA_HUMAN	6PGD_HUMAN	PSMD6_HUMAN	ARP5L_HUMAN
ERH_HUMAN	PSA1_HUMAN	ERF1_HUMAN	FIS1_HUMAN
ANM1_HUMAN	RINI_HUMAN	RTTN_HUMAN	TM205_HUMAN
PLOD1_HUMAN	FPPS_HUMAN	ATD3B_HUMAN	DERL1_HUMAN
GDAP2_HUMAN	FSIP1_HUMAN	RL22_HUMAN	K2C6B_HUMAN
SRSF3_HUMAN	RL35A_HUMAN	ACPH_HUMAN
S35F3_HUMAN	PYR1_HUMAN	FBN3_HUMAN
SF3B3_HUMAN	LAMP1_HUMAN	IF2B3_HUMAN
VTNC_HUMAN	CD63_HUMAN	NAGK_HUMAN
XPO1_HUMAN	TOM40_HUMAN	PUR2_HUMAN
RHG23_HUMAN	ELOC_HUMAN	GRPE1_HUMAN
ASPD_HUMAN	CD59_HUMAN	GRIK4_HUMAN
TTL12_HUMAN	DPP2_HUMAN	MAOM_HUMAN
PUF60_HUMAN	PSB3_HUMAN	AIP_HUMAN
SEM5B_HUMAN	PDE4D_HUMAN	XPO5_HUMAN
SRSF4_HUMAN	TCPZ_HUMAN	SMCA5_HUMAN
RL5_HUMAN	NAA15_HUMAN	SSRA_HUMAN
PIGS_HUMAN	RL1D1_HUMAN	GSHR_HUMAN
ZN706_HUMAN	TCPE_HUMAN	ACSL3_HUMAN
U2AF1_HUMAN	TSNAX_HUMAN	CATZ_HUMAN
PRS4_HUMAN	DYLT1_HUMAN	LSM8_HUMAN
VCX3_HUMAN	HEBP1_HUMAN	IF2B_HUMAN
HBB_HUMAN	RL19_HUMAN	ADT3_HUMAN
SRSF7_HUMAN	ABHEB_HUMAN	PSMD8_HUMAN
PARP1_HUMAN	PNPH_HUMAN	SSRP1_HUMAN
HNRPF_HUMAN	BLMH_HUMAN	DC1L2_HUMAN
PSD13_HUMAN	RM19_HUMAN	VAPB_HUMAN
TBCB_HUMAN	MELPH_HUMAN	AATC_HUMAN
HNRPR_HUMAN	CPSF5_HUMAN	GEMI4_HUMAN
CSRP2_HUMAN	NDUV2_HUMAN	RBM25_HUMAN
RUXE_HUMAN	SAR1A_HUMAN	PI42C_HUMAN
IF2B1_HUMAN	AAAT_HUMAN	GSHB_HUMAN
ANGT_HUMAN	ODP2_HUMAN	ATPG_HUMAN
TOM6_HUMAN	NDUA5_HUMAN	ACY1_HUMAN
SBP1_HUMAN	CX7A2_HUMAN	PSD11_HUMAN
SRP14_HUMAN	OR6C2_HUMAN	TMX2_HUMAN
RFA3_HUMAN	RT27_HUMAN	SC23B_HUMAN
HACD3_HUMAN	NIPS1_HUMAN	HEM6_HUMAN
ASNA_HUMAN	GPNMB_HUMAN	CAZA2_HUMAN
RIR2_HUMAN		DCTN2_HUMAN
CT453_HUMAN		U5S1_HUMAN
RU17_HUMAN		STK24_HUMAN
SMD3_HUMAN		TOM34_HUMAN
IF4G2_HUMAN		METK2_HUMAN
CC177_HUMAN		PFD5_HUMAN
MOB1A_HUMAN		ABRAL_HUMAN
LSM3_HUMAN		IF16_HUMAN
IKBE_HUMAN		NDUA6_HUMAN
HNRH2_HUMAN		EIF3C_HUMAN
NKD1_HUMAN		RL31_HUMAN
H2A1A_HUMAN		PGRC1_HUMAN
UH1BL_HUMAN		MARE1_HUMAN
NUCKS_HUMAN		NDUA4_HUMAN
ARL3_HUMAN		RM12_HUMAN
THIC_HUMAN		UBP14_HUMAN
		CDK5_HUMAN
		SLIRP_HUMAN
		H32_HUMAN
		PUR8_HUMAN
		TMM33_HUMAN
		NEDD8_HUMAN
		ATPD_HUMAN
		SQSTM_HUMAN
		PMVK_HUMAN
		B2L13_HUMAN
		ARL2_HUMAN
		TIM8A_HUMAN
		CHD4_HUMAN
		G3BP2_HUMAN
