# Supplementary material for: Novel cellular systems unveil mucosal melanoma initiating cells and a role for PI3K/Akt/mTOR pathway in mucosal melanoma fitness
Source: J Transl Med. 2024 Jan 8;22:35. doi: 10.1186/s12967-023-04784-2 (PMC10775657; doi:10.1186/s12967-023-04784-2)
Supplement: Supplementary file 3 — Additional file 3. List of enriched GO biological processes (FDR < 0.05) describing the five clusters of selectively highly expressed proteins identified by mass spectrometry. [file 12967_2023_4784_MOESM3_ESM.xlsx]

## Sheet: FDR < 0.05
Cluster	Category of Biological Processes	GO Term	Genes	FDR
Cluster 1	Other	GO:0048511~rhythmic process	NONO_HUMAN, SFPQ_HUMAN, CBX3_HUMAN, DHX9_HUMAN, DDX5_HUMAN, CCAR2_HUMAN, DNM1L_HUMAN	0.0338744
Cluster 1	Proteolysis	GO:0010951~negative regulation of endopeptidase activity	ANT3_HUMAN, A1AT_HUMAN, PEDF_HUMAN, KNG1_HUMAN, A2MG_HUMAN, CO3_HUMAN, ITIH2_HUMAN, PZP_HUMAN, ANGT_HUMAN, A2AP_HUMAN, FETUA_HUMAN, VTNC_HUMAN, THBG_HUMAN	8.00405e-05
Cluster 1	Regulation of gene expression & Transcription	GO:0006334~nucleosome assembly	NASP_HUMAN, H2B2F_HUMAN, H2B1O_HUMAN, H2B2E_HUMAN, H10_HUMAN, H12_HUMAN, H2B1L_HUMAN, H14_HUMAN, H2B1J_HUMAN	0.0150175
Cluster 1	Regulation of gene expression & Transcription	GO:0000398~mRNA splicing, via spliceosome	THOC4_HUMAN, ROA1_HUMAN, SRSF3_HUMAN, LSM3_HUMAN, SRSF7_HUMAN, DX39B_HUMAN, RUXE_HUMAN, HNRPQ_HUMAN, SFPQ_HUMAN, DDX5_HUMAN, SMD3_HUMAN, U2AF1_HUMAN, RMXL2_HUMAN, ROA2_HUMAN, RSMN_HUMAN, HNRPM_HUMAN, DX39A_HUMAN, HNRPR_HUMAN, SRSF6_HUMAN, RBMX_HUMAN, SRSF2_HUMAN, RU2B_HUMAN, NONO_HUMAN, SMD2_HUMAN, ROA3_HUMAN, HNRPC_HUMAN, SRSF1_HUMAN, HNRPU_HUMAN, HNRPF_HUMAN, SF3B3_HUMAN, HNRH1_HUMAN, SRSF4_HUM…	4.30939e-23
Cluster 1	Regulation of gene expression & Transcription	GO:0008380~RNA splicing	RSMN_HUMAN, FUBP2_HUMAN, ROA1_HUMAN, FUS_HUMAN, CCAR2_HUMAN, 2AAA_HUMAN, DHX15_HUMAN, SRSF7_HUMAN, SRSF2_HUMAN, DX39B_HUMAN, NONO_HUMAN, SMD2_HUMAN, PTBP1_HUMAN, HNRPQ_HUMAN, HNRPC_HUMAN, SFPQ_HUMAN, ANM1_HUMAN, SMD3_HUMAN, U2AF1_HUMAN, SF3B3_HUMAN, SRSF4_HUMAN, PUF60_HUMAN	5.21944e-11
Cluster 1	Regulation of gene expression & Transcription	GO:0006397~mRNA processing	FUBP2_HUMAN, ROA1_HUMAN, HNRPL_HUMAN, CCAR2_HUMAN, DHX15_HUMAN, HNRPR_HUMAN, LSM3_HUMAN, SRSF7_HUMAN, SRRT_HUMAN, SRSF2_HUMAN, NONO_HUMAN, SMD2_HUMAN, PTBP1_HUMAN, SFPQ_HUMAN, SRSF1_HUMAN, U2AF1_HUMAN, SRSF4_HUMAN, PUF60_HUMAN, ROA2_HUMAN	1.43528e-07
Cluster 1	Regulation of gene expression & Transcription	GO:0048025~negative regulation of mRNA splicing, via spliceosome	PTBP1_HUMAN, HNRPL_HUMAN, SRSF6_HUMAN, SRSF7_HUMAN, RBMX_HUMAN, SRSF4_HUMAN, ROA2_HUMAN	8.87238e-05
Cluster 1	Regulation of gene expression & Transcription	GO:0000380~alternative mRNA splicing, via spliceosome	HNRPM_HUMAN, SFPQ_HUMAN, DHX9_HUMAN, DDX5_HUMAN, SRSF1_HUMAN, SRSF6_HUMAN, PUF60_HUMAN	9.04397e-05
Cluster 1	Regulation of gene expression & Transcription	GO:0043484~regulation of RNA splicing	HNRH2_HUMAN, PTBP1_HUMAN, HNRPL_HUMAN, ROA1_HUMAN, SRSF1_HUMAN, FUS_HUMAN, HNRPF_HUMAN, HNRH1_HUMAN, SF3B3_HUMAN, RU17_HUMAN	9.04397e-05
Cluster 1	Regulation of gene expression & Transcription	GO:0000381~regulation of alternative mRNA splicing, via spliceosome	PTBP1_HUMAN, HNRPL_HUMAN, ROA1_HUMAN, DDX5_HUMAN, HNRPU_HUMAN, SRSF6_HUMAN, RBMX_HUMAN, SRSF2_HUMAN, PUF60_HUMAN	0.000149647
Cluster 1	Regulation of gene expression & Transcription	GO:1900152~negative regulation of nuclear-transcribed mRNA catabolic process, deadenylation-dependent decay	HNRPD_HUMAN, IF2B1_HUMAN, HNRPQ_HUMAN, DHX9_HUMAN, HNRPU_HUMAN	0.000350665
Cluster 1	Regulation of gene expression & Transcription	GO:0070934~CRD-mediated mRNA stabilization	HNRPD_HUMAN, IF2B1_HUMAN, HNRPQ_HUMAN, DHX9_HUMAN, HNRPU_HUMAN	0.000825547
Cluster 1	Regulation of gene expression & Transcription	GO:1903241~U2-type prespliceosome assembly	SMD2_HUMAN, RUXE_HUMAN, SMD3_HUMAN, SF3B3_HUMAN, RU2B_HUMAN	0.0187307
Cluster 1	Regulation of gene expression & Transcription	GO:0051028~mRNA transport	IF2B1_HUMAN, XPO1_HUMAN, FUBP2_HUMAN, ROA3_HUMAN, DHX9_HUMAN, ROA1_HUMAN, SRSF1_HUMAN, SRSF7_HUMAN, ROA2_HUMAN	0.00159127
Cluster 1	Translation and protein folding	GO:2000767~positive regulation of cytoplasmic translation	HNRPD_HUMAN, IF2B1_HUMAN, HNRPQ_HUMAN, DHX9_HUMAN, HNRPU_HUMAN, EF2_HUMAN, KPYM_HUMAN	8.60539e-06
Cluster 1	Translation and protein folding	GO:0045727~positive regulation of translation	HNRPD_HUMAN, ELAV1_HUMAN, RL5_HUMAN, RHOA_HUMAN, HNRPL_HUMAN, IF6_HUMAN, IF4G2_HUMAN, EF2_HUMAN, RBM3_HUMAN, DX39B_HUMAN	0.000137307
Cluster 2	Cell cycle & survival	GO:1904851~positive regulation of establishment of protein localization to telomere	TCPG_HUMAN, TCPD_HUMAN, TCPB_HUMAN, TCPE_HUMAN, TCPZ_HUMAN, TCPQ_HUMAN, TCPA_HUMAN, TCPH_HUMAN	1.64124e-09
Cluster 2	Cell cycle & survival	GO:0032212~positive regulation of telomere maintenance via telomerase	TCPG_HUMAN, TCPD_HUMAN, TCPB_HUMAN, TCPE_HUMAN, TCPZ_HUMAN, TCPQ_HUMAN, TCPA_HUMAN, TCPH_HUMAN	1.57201e-05
Cluster 2	Cell cycle & survival	GO:1904874~positive regulation of telomerase RNA localization to Cajal body	TCPG_HUMAN, TCPD_HUMAN, TCPB_HUMAN, TCPE_HUMAN, RUVB1_HUMAN, TCPZ_HUMAN, TCPQ_HUMAN, TCPA_HUMAN, TCPH_HUMAN	1.46714e-09
Cluster 2	Cell metabolism	GO:1902600~hydrogen ion transmembrane transport	AT1A1_HUMAN, ATP5I_HUMAN, COX2_HUMAN, ATP6_HUMAN, COX5B_HUMAN, VATA_HUMAN, ATP5H_HUMAN, VATB2_HUMAN, VATC1_HUMAN, ATP5L_HUMAN, COX5A_HUMAN, ATPO_HUMAN	5.15637e-05
Cluster 2	Cell metabolism	GO:0046034~ATP metabolic process	KAD2_HUMAN, HS71A_HUMAN, VATA_HUMAN, OLA1_HUMAN, VATB2_HUMAN	0.0432163
Cluster 2	Cell metabolism	GO:0042776~mitochondrial ATP synthesis coupled proton transport	ATP5I_HUMAN, ATP6_HUMAN, ATP5H_HUMAN, NDUV2_HUMAN, ACPM_HUMAN, NDUA5_HUMAN, ATP5L_HUMAN, NDUS3_HUMAN, ATPO_HUMAN	9.83429e-05
Cluster 2	Cell metabolism	GO:0015986~ATP synthesis coupled proton transport	ATP5I_HUMAN, ATP6_HUMAN, VATA_HUMAN, ATP5H_HUMAN, ATP5L_HUMAN, ATPO_HUMAN	0.00119163
Cluster 2	Cell motility	GO:0045109~intermediate filament organization	K1C9_HUMAN, K2C72_HUMAN, K1C17_HUMAN, K2C5_HUMAN, KRT83_HUMAN, K22E_HUMAN, K2C1_HUMAN	0.00955682
Cluster 2	Cell motility	GO:0034314~Arp2/3 complex-mediated actin nucleation	ARP2_HUMAN, ARPC5_HUMAN, ARPC2_HUMAN, ARPC4_HUMAN, ARPC3_HUMAN	0.0133723
Cluster 2	Cellular response	GO:0034599~cellular response to oxidative stress	PRDX3_HUMAN, LONM_HUMAN, NQO1_HUMAN, HS71A_HUMAN, PARK7_HUMAN, SYUA_HUMAN, PRDX2_HUMAN	0.0426646
Cluster 2	Development & differentiation	GO:0031424~keratinization	K2C72_HUMAN, 1433S_HUMAN, K1C17_HUMAN, K2C5_HUMAN, KRT83_HUMAN, K22E_HUMAN, K2C1_HUMAN	0.0193139
Cluster 2	Immune response	GO:0046718~viral entry into host cell	DYLT1_HUMAN, HS71A_HUMAN, 4F2_HUMAN, AAAT_HUMAN, RSSA_HUMAN, SCRB2_HUMAN, CATB_HUMAN, LAMP1_HUMAN	0.0133723
Cluster 2	Other	GO:1901998~toxin transport	TCPG_HUMAN, TCPD_HUMAN, COPZ1_HUMAN, COPB2_HUMAN, TCPB_HUMAN, TCPE_HUMAN, TCPQ_HUMAN, TCPA_HUMAN, TCPH_HUMAN	7.49649e-06
Cluster 2	Other	GO:0007339~binding of sperm to zona pellucida	TCPG_HUMAN, TCPD_HUMAN, VDAC2_HUMAN, TCPB_HUMAN, TCPE_HUMAN, TCPQ_HUMAN, TCPA_HUMAN, TCPH_HUMAN	4.69882e-05
Cluster 2	Proteolysis	GO:0010499~proteasomal ubiquitin-independent protein catabolic process	PSA2_HUMAN, PSA5_HUMAN, PSB6_HUMAN, PSA1_HUMAN, PSA4_HUMAN, PSA3_HUMAN, PSB3_HUMAN, PSA6_HUMAN	1.46872e-06
Cluster 2	Proteolysis	GO:0010498~proteasomal protein catabolic process	PSA2_HUMAN, PSA5_HUMAN, PSB6_HUMAN, PSA1_HUMAN, PSA4_HUMAN, PSA3_HUMAN, PSB3_HUMAN, PSA6_HUMAN	1.57201e-05
Cluster 2	Proteolysis	GO:0043161~proteasome-mediated ubiquitin-dependent protein catabolic process	PSA2_HUMAN, PSMD4_HUMAN, GLCM_HUMAN, UBE2K_HUMAN, UB2D3_HUMAN, PSA4_HUMAN, NSF1C_HUMAN, PSA3_HUMAN, PSB3_HUMAN, PSA5_HUMAN, PSB6_HUMAN, PSA1_HUMAN, PSMD1_HUMAN, PSA6_HUMAN	0.000136081
Cluster 2	Proteolysis	GO:0051603~proteolysis involved in cellular protein catabolic process	PSA2_HUMAN, LONM_HUMAN, PSB6_HUMAN, PSA1_HUMAN, PSA4_HUMAN, PSA3_HUMAN, CATB_HUMAN, PSA6_HUMAN	0.000148209
Cluster 2	Regulation of gene expression & Transcription	GO:1904871~positive regulation of protein localization to Cajal body	TCPG_HUMAN, TCPD_HUMAN, TCPB_HUMAN, TCPE_HUMAN, TCPZ_HUMAN, TCPQ_HUMAN, TCPA_HUMAN, TCPH_HUMAN	3.35074e-09
Cluster 2	Translation and protein folding	GO:0061077~chaperone-mediated protein folding	FKB1A_HUMAN, TCPG_HUMAN, TCPD_HUMAN, TCPB_HUMAN, TCPE_HUMAN, TCPZ_HUMAN, TCPQ_HUMAN, TCPA_HUMAN, TCPH_HUMAN	4.76338e-06
Cluster 2	Translation and protein folding	GO:0006457~protein folding	FKB1A_HUMAN, TCPG_HUMAN, NUDC_HUMAN, PFD6_HUMAN, TCPD_HUMAN, TCPB_HUMAN, TCPE_HUMAN, TCPZ_HUMAN, TCPQ_HUMAN, TCPA_HUMAN, TCPH_HUMAN	0.00236039
Cluster 2	Translation and protein folding	GO:0050821~protein stabilization	TCPG_HUMAN, PARK7_HUMAN, RUVB1_HUMAN, TCPZ_HUMAN, TCPQ_HUMAN, LAMP1_HUMAN, TCPH_HUMAN, PFD6_HUMAN, TCPD_HUMAN, NAA15_HUMAN, AT1B3_HUMAN, HS71A_HUMAN, LAMP2_HUMAN, TCPB_HUMAN, TCPE_HUMAN, TCPA_HUMAN	9.96677e-06
Cluster 2	Translation and protein folding	GO:0002181~cytoplasmic translation	RL13A_HUMAN, RL29_HUMAN, RS25_HUMAN, RL18_HUMAN, RL35A_HUMAN, RL27A_HUMAN, RL27_HUMAN, RS5_HUMAN, RS15A_HUMAN, RS21_HUMAN, RS27A_HUMAN, RL34_HUMAN, RS29_HUMAN, RSSA_HUMAN, RS20_HUMAN, RS14_HUMAN, RL19_HUMAN	1.32658e-11
Cluster 2	Translation and protein folding	GO:0006412~translation	RL13A_HUMAN, RL29_HUMAN, RM19_HUMAN, RS25_HUMAN, RL18_HUMAN, RL35A_HUMAN, RL27A_HUMAN, RL27_HUMAN, RS5_HUMAN, RS15A_HUMAN, RS21_HUMAN, RS27A_HUMAN, RL34_HUMAN, RS29_HUMAN, RSSA_HUMAN, RS20_HUMAN, RS14_HUMAN, SYSC_HUMAN, SYWC_HUMAN, RL19_HUMAN	6.67958e-09
Cluster 3	Cell cycle & survival	GO:0032200~telomere organization	H4_HUMAN	3.17901e-15
Cluster 3	Cell metabolism	GO:1902600~hydrogen ion transmembrane transport	COX41_HUMAN, NDUA4_HUMAN, ADT2_HUMAN, VATE1_HUMAN, AT5F1_HUMAN, CMC2_HUMAN, ATPA_HUMAN, MPCP_HUMAN, ATPB_HUMAN	0.0340691
Cluster 3	Cell metabolism	GO:0006754~ATP biosynthetic process	ALDOA_HUMAN, ATPG_HUMAN, CMC2_HUMAN, ATPA_HUMAN, ATPB_HUMAN	0.00754087
Cluster 3	Cell metabolism	GO:0005975~carbohydrate metabolic process	LDHA_HUMAN, HEXB_HUMAN, AL1B1_HUMAN, HEXA_HUMAN, LDHB_HUMAN, MDHC_HUMAN, CISY_HUMAN, PGM1_HUMAN, GNPI1_HUMAN, IDH3A_HUMAN	0.0463836
Cluster 3	Cell metabolism	GO:0030388~fructose 1,6-bisphosphate metabolic process	ALDOA_HUMAN, PFKAP_HUMAN, PFKAL_HUMAN, ALDOC_HUMAN	0.0147011
Cluster 3	Cell metabolism	GO:0006096~glycolytic process	ALDOA_HUMAN, LDHA_HUMAN, PFKAL_HUMAN, PGK1_HUMAN, PGM1_HUMAN, ALDOC_HUMAN	0.0219475
Cluster 3	Cell metabolism	GO:0015986~ATP synthesis coupled proton transport	ATPG_HUMAN, AT5F1_HUMAN, ATPA_HUMAN, ATPB_HUMAN, ATPD_HUMAN	0.0328356
Cluster 3	Cellular response	GO:0007584~response to nutrient	LDHA_HUMAN, SAHH_HUMAN, COX41_HUMAN, NCPR_HUMAN, TFR1_HUMAN, APOA1_HUMAN, ACSL1_HUMAN, ACSL3_HUMAN, PUR8_HUMAN	0.00111449
Cluster 3	Immune response	GO:0044829~positive regulation by host of viral genome replication	VAPA_HUMAN, PPIB_HUMAN, VAPB_HUMAN, HSP7C_HUMAN	0.0103556
Cluster 3	Regulation of gene expression & Transcription	GO:0061644~protein localization to CENP-A containing chromatin	H4_HUMAN	3.07267e-18
Cluster 3	Regulation of gene expression & Transcription	GO:0006336~DNA replication-independent nucleosome assembly	H4_HUMAN	3.17901e-15
Cluster 3	Regulation of gene expression & Transcription	GO:0006334~nucleosome assembly	NP1L1_HUMAN, H31T_HUMAN, H15_HUMAN, H32_HUMAN, H4_HUMAN, SSRP1_HUMAN, SMCA5_HUMAN	1.10965e-14
Cluster 3	Regulation of gene expression & Transcription	GO:0006335~DNA replication-dependent nucleosome assembly	H4_HUMAN	3.42696e-14
Cluster 3	Regulation of gene expression & Transcription	GO:0006352~DNA-templated transcription, initiation	H4_HUMAN, SMCA5_HUMAN	2.10197e-14
Cluster 3	Translation and protein folding	GO:0002181~cytoplasmic translation	RS2_HUMAN, RL32_HUMAN, RL14_HUMAN, RL10A_HUMAN, RL12_HUMAN, RL22_HUMAN, RL23A_HUMAN, RL9_HUMAN, RL8_HUMAN, RL26_HUMAN, RL11_HUMAN, RL7A_HUMAN, RLA1_HUMAN, RL18A_HUMAN, RL31_HUMAN, RS13_HUMAN, RL3_HUMAN, RL6_HUMAN, RS6_HUMAN, RS4X_HUMAN, RL23_HUMAN, RL13_HUMAN, RS3_HUMAN, RL28_HUMAN, RL38_HUMAN, RLA2_HUMAN, RS16_HUMAN, RL10_HUMAN, RL35_HUMAN, RS12_HUMAN, RS17_HUMAN, RS11_HUMAN, RS19_HUMAN, RS7_HUM…	2.47833e-45
Cluster 3	Translation and protein folding	GO:0006412~translation	RS2_HUMAN, RL32_HUMAN, RL14_HUMAN, RL10A_HUMAN, RL12_HUMAN, RL22_HUMAN, RL23A_HUMAN, RM12_HUMAN, NACAM_HUMAN, RL9_HUMAN, RL8_HUMAN, RL26_HUMAN, RL11_HUMAN, RL7A_HUMAN, RLA1_HUMAN, RL18A_HUMAN, RL31_HUMAN, RS13_HUMAN, RL3_HUMAN, RL6_HUMAN, RS6_HUMAN, RS4X_HUMAN, RL23_HUMAN, RL13_HUMAN, RS3_HUMAN, RL28_HUMAN, RL38_HUMAN, RLA2_HUMAN, RS16_HUMAN, RL10_HUMAN, RL35_HUMAN, RS12_HUMAN, RS17_HUMAN, RS11_H…	1.27042e-34
Cluster 3	Translation and protein folding	GO:0006413~translational initiation	EIF3C_HUMAN, RS17_HUMAN, RS3_HUMAN, IF2G_HUMAN, IF2A_HUMAN, EIF3K_HUMAN, IF4G1_HUMAN, IF4G3_HUMAN, IF4A1_HUMAN, RS3A_HUMAN	6.35385e-06
Cluster 3	Translation and protein folding	GO:0006364~rRNA processing	RL26_HUMAN, PA2G4_HUMAN, RL14_HUMAN, RL11_HUMAN, RS17_HUMAN, RS7_HUMAN, RS19_HUMAN, RS6_HUMAN, GEMI4_HUMAN, RL7_HUMAN, RS24_HUMAN, RS16_HUMAN	0.000285968
Cluster 3	Translation and protein folding	GO:0042274~ribosomal small subunit biogenesis	RS17_HUMAN, RS7_HUMAN, RS19_HUMAN, RS6_HUMAN, RS24_HUMAN, RS16_HUMAN	0.00069338
Cluster 3	Translation and protein folding	GO:0000027~ribosomal large subunit assembly	RL10_HUMAN, RL11_HUMAN, RL6_HUMAN, RL3_HUMAN, RL23A_HUMAN, RLA0_HUMAN	0.00161244
Cluster 3	Translation and protein folding	GO:0050821~protein stabilization	RL23_HUMAN, APOA1_HUMAN, PPIB_HUMAN, H15_HUMAN, TEBP_HUMAN, STXB1_HUMAN, PFD5_HUMAN, HS90A_HUMAN, HS71B_HUMAN, CH60_HUMAN, CTND1_HUMAN, RL11_HUMAN, RS7_HUMAN	0.00599244
Cluster 3	Translation and protein folding	GO:0006457~protein folding	HS105_HUMAN, ENPL_HUMAN, CH10_HUMAN, PPIB_HUMAN, TBCA_HUMAN, TEBP_HUMAN, TRAP1_HUMAN, AHSA1_HUMAN, PFD5_HUMAN, HS90A_HUMAN, GRPE1_HUMAN, GRP75_HUMAN, CH60_HUMAN, HSP74_HUMAN, PDIA3_HUMAN, ARL2_HUMAN, ERP29_HUMAN, HSP7C_HUMAN	3.85029e-08
Cluster 3	Translation and protein folding	GO:0051085~chaperone mediated protein folding requiring cofactor	HS105_HUMAN, HSP76_HUMAN, CH10_HUMAN, HS71L_HUMAN, TEBP_HUMAN, HSP72_HUMAN, GRP75_HUMAN, HSP7C_HUMAN, HS71B_HUMAN	2.78463e-06
Cluster 3	Translation and protein folding	GO:0042026~protein refolding	CH60_HUMAN, HSP76_HUMAN, HS71L_HUMAN, HSP72_HUMAN, HS90A_HUMAN, GRP75_HUMAN, HSP7C_HUMAN, HS71B_HUMAN	5.37409e-06
Cluster 3	Translation and protein folding	GO:0006986~response to unfolded protein	CH60_HUMAN, HS105_HUMAN, HSP76_HUMAN, HSP74_HUMAN, CH10_HUMAN, HS71L_HUMAN, HSP72_HUMAN, HS90A_HUMAN, HSP7C_HUMAN	0.000113193
Cluster 3	Translation and protein folding	GO:0034620~cellular response to unfolded protein	HSP76_HUMAN, HS71L_HUMAN, HSP72_HUMAN, GRP75_HUMAN, HSP7C_HUMAN, HS71B_HUMAN	0.00337087
Cluster 3	Wound healing	GO:0045653~negative regulation of megakaryocyte differentiation	H4_HUMAN	2.02862e-17
Cluster 4	Cell cycle & survival	GO:0043066~negative regulation of apoptotic process	LGUL_HUMAN, PRKDC_HUMAN, MIF_HUMAN, ALDR_HUMAN, NPM_HUMAN, CD44_HUMAN, ARF4_HUMAN, TXND5_HUMAN, ACTC_HUMAN, ASNS_HUMAN, PRDX5_HUMAN, FLNA_HUMAN, ANXA1_HUMAN, HSPB1_HUMAN, TSP1_HUMAN, HNRPK_HUMAN	0.0418685
Cluster 4	Cell motility	GO:0045109~intermediate filament organization	KRT86_HUMAN, K2C6B_HUMAN, K2C6A_HUMAN, K2C74_HUMAN, PLEC_HUMAN, K2C73_HUMAN, K1C16_HUMAN, K1C14_HUMAN	0.00136596
Cluster 4	Cell motility	GO:0006936~muscle contraction	MYL6_HUMAN, CALD1_HUMAN, TPM4_HUMAN, TPM1_HUMAN, MYOF_HUMAN, TPM3_HUMAN, ACTS_HUMAN	0.0418685
Cluster 4	Cellular response	GO:0071475~cellular hyperosmotic salinity response	ALDR_HUMAN, XRCC5_HUMAN, XRCC6_HUMAN	0.046241
Cluster 4	Translation and protein folding	GO:0006418~tRNA aminoacylation for protein translation	SYYC_HUMAN, SYIC_HUMAN, SYRC_HUMAN, SYLC_HUMAN, SYK_HUMAN, GARS_HUMAN, SYVC_HUMAN, SYMC_HUMAN	4.73549e-06
Cluster 4	Translation and protein folding	GO:0002181~cytoplasmic translation	RS8_HUMAN, RS18_HUMAN, RS30_HUMAN, RL36_HUMAN, RS15_HUMAN, RS23_HUMAN, RL24_HUMAN, RL17_HUMAN, RACK1_HUMAN, RS9_HUMAN	0.000126255
Cluster 4	Translation and protein folding	GO:0006412~translation	RS8_HUMAN, RS18_HUMAN, RS30_HUMAN, RL36_HUMAN, SYDC_HUMAN, RS15_HUMAN, RS23_HUMAN, RL24_HUMAN, RL17_HUMAN, RACK1_HUMAN, RS9_HUMAN, EF1A2_HUMAN	0.0038619
Cluster 4	Translation and protein folding	GO:0006446~regulation of translational initiation	EIF3B_HUMAN, EIF3E_HUMAN, DDX1_HUMAN, HSPB1_HUMAN, IF4H_HUMAN	0.0418685
Cluster 4	Wound healing	GO:0070527~platelet aggregation	VINC_HUMAN, ML12A_HUMAN, FLNA_HUMAN, TLN1_HUMAN, ACTB_HUMAN, CLIC1_HUMAN, HSPB1_HUMAN, MYH9_HUMAN	0.000126255
Cluster 5	Cellular Trafficking	GO:0006888~ER to Golgi vesicle-mediated transport	HYOU1_HUMAN, RAB1A_HUMAN, COPB_HUMAN, RAB1B_HUMAN, CNIH4_HUMAN, TMED9_HUMAN, COPA_HUMAN, GOT1B_HUMAN, PDCD6_HUMAN, COPE_HUMAN, TERA_HUMAN, COPG1_HUMAN, TMED2_HUMAN	4.99918e-06
Cluster 5	Cellular Trafficking	GO:0006886~intracellular protein transport	RAB14_HUMAN, AP3B1_HUMAN, RAB1A_HUMAN, COPB_HUMAN, RAB1B_HUMAN, CLH1_HUMAN, TMED9_HUMAN, COPA_HUMAN, RHOB_HUMAN, PDCD6_HUMAN, RAB6A_HUMAN, TBC8B_HUMAN, SC61B_HUMAN, COPG1_HUMAN, AP2A1_HUMAN, TMED2_HUMAN, CLCA_HUMAN	6.08505e-05
Cluster 5	Cellular Trafficking	GO:0016192~vesicle-mediated transport	RAB14_HUMAN, GOT1B_HUMAN, AP3B1_HUMAN, RAB1A_HUMAN, COPB_HUMAN, TBC8B_HUMAN, COPG1_HUMAN, CNIH4_HUMAN, CLH1_HUMAN, AP2A1_HUMAN, CLCA_HUMAN, COPA_HUMAN	0.00614896
Cluster 5	Proteolysis	GO:0030433~ubiquitin-dependent ERAD pathway	NPL4_HUMAN, TERA_HUMAN, SC61B_HUMAN, UFD1_HUMAN, CALX_HUMAN, CALR_HUMAN, UBQL1_HUMAN	0.0263876
Cluster 5	Translation and protein folding	GO:0018279~protein N-linked glycosylation via asparagine	UGGG1_HUMAN, DAD1_HUMAN, RPN2_HUMAN, OST48_HUMAN, RPN1_HUMAN	0.0160249
Cluster 5	Translation and protein folding	GO:0006457~protein folding	HYOU1_HUMAN, MPU1_HUMAN, PDIA1_HUMAN, CRYAB_HUMAN, ERP44_HUMAN, CALX_HUMAN, CALR_HUMAN, FKB10_HUMAN, PDIA6_HUMAN, DNJA1_HUMAN	0.00965589
