# Supplementary material for: Novel cellular systems unveil mucosal melanoma initiating cells and a role for PI3K/Akt/mTOR pathway in mucosal melanoma fitness
Source: J Transl Med. 2024 Jan 8;22:35. doi: 10.1186/s12967-023-04784-2 (PMC10775657; doi:10.1186/s12967-023-04784-2)
Supplement: Supplementary file 4 — Additional file 4 List of significantly enriched pathways (ES > 0.25; ES < − 0.25) in each SN-MM cell line versus NHEM from GSEA. [file 12967_2023_4784_MOESM4_ESM.xlsx]

## Sheet: SN-MM1 vs NHEM M3
PATHWAY NAME	ES	NOM p-val	FDR q-val
GOBP_ALTERNATIVE_MRNA_SPLICING_VIA_SPLICEOSOME	0.502717	0	0.0230047
REACTOME_REGULATION_OF_INSULIN_LIKE_GROWTH_FACTOR_IGF_TRANSPORT_AND_UPTAKE_BY_INSULIN_LIKE_GROWTH_FACTOR_BINDING_PROTEINS_IGFBPS	0.451626	0.0020202	0.00546118
GOBP_REGULATION_OF_MRNA_SPLICING_VIA_SPLICEOSOME	0.435322	0	0.0104456
GOBP_PROTEIN_PROCESSING	0.435282	0.0041841	0.0785651
KEGG_SYSTEMIC_LUPUS_ERYTHEMATOSUS	0.413165	0	0.0052043
GOBP_REGULATION_OF_MRNA_PROCESSING	0.412784	0	0.010446
REACTOME_MITOTIC_PROPHASE	0.407333	0.00389864	0.0202239
REACTOME_EXTRACELLULAR_MATRIX_ORGANIZATION	0.393361	0	0.00944454
GOBP_EXTERNAL_ENCAPSULATING_STRUCTURE_ORGANIZATION	0.38458	0.00206186	0.0444688
GOBP_SENSORY_ORGAN_DEVELOPMENT	0.376889	0.0137795	0.145919
HALLMARK_EPITHELIAL_MESENCHYMAL_TRANSITION	0.37185	0.00196464	0.00467788
GOBP_NEURON_PROJECTION_GUIDANCE	0.36117	0.028	0.228337
GOBP_NEGATIVE_REGULATION_OF_MRNA_METABOLIC_PROCESS	0.357435	0.012939	0.136995
GOBP_GLYCOPROTEIN_METABOLIC_PROCESS	0.356059	0.0248963	0.176176
GOBP_RESPONSE_TO_LIGHT_STIMULUS	0.351949	0.0136187	0.18547
GOBP_REGULATION_OF_RNA_SPLICING	0.34914	0	0.0225669
GOBP_MULTI_MULTICELLULAR_ORGANISM_PROCESS	0.347549	0.0314961	0.231112
GOBP_ENDOPLASMIC_RETICULUM_UNFOLDED_PROTEIN_RESPONSE	0.339105	0.0176817	0.159853
GOBP_RETROGRADE_VESICLE_MEDIATED_TRANSPORT_GOLGI_TO_ENDOPLASMIC_RETICULUM	0.337333	0.028169	0.218352
REACTOME_RNA_POLYMERASE_II_TRANSCRIPTION_TERMINATION	0.337234	0.0458891	0.234925
GOBP_REGULATION_OF_PROTEIN_BINDING	0.334928	0.00421941	0.142047
REACTOME_PROCESSING_OF_CAPPED_INTRON_CONTAINING_PRE_MRNA	0.331933	0	0.00147699
GOBP_MUSCLE_CELL_DEVELOPMENT	0.331366	0.048	0.249205
GOBP_RNA_EXPORT_FROM_NUCLEUS	0.330411	0.0106157	0.11417
GOBP_NUCLEOSOME_ORGANIZATION	0.325683	0.0168421	0.166518
GOBP_SENSORY_PERCEPTION	0.32248	0.0214133	0.170208
REACTOME_MRNA_SPLICING	0.322128	0	0.00436189
GOBP_RNA_SPLICING_VIA_TRANSESTERIFICATION_REACTIONS	0.320233	0	0
GOBP_NUCLEOSOME_ASSEMBLY	0.31585	0.0271318	0.22084
GOBP_MRNA_PROCESSING	0.314805	0	0
GOBP_IN_UTERO_EMBRYONIC_DEVELOPMENT	0.311754	0.0371094	0.230908
REACTOME_HCMV_INFECTION	0.310769	0.0117647	0.110739
KEGG_FOCAL_ADHESION	0.31021	0.0199203	0.0275073
HALLMARK_APOPTOSIS	0.309316	0.0236686	0.063718
GOBP_REGULATION_OF_RESPONSE_TO_DNA_DAMAGE_STIMULUS	0.306909	0.0335968	0.203095
REACTOME_HCMV_EARLY_EVENTS	0.306793	0.0133588	0.105681
HALLMARK_HYPOXIA	0.28945	0.00386847	0.0355478
GOBP_CHROMATIN_ASSEMBLY_OR_DISASSEMBLY	0.285637	0.0494071	0.247099
GOBP_MUSCLE_CELL_DIFFERENTIATION	0.285245	0.0159046	0.202268
REACTOME_COPI_DEPENDENT_GOLGI_TO_ER_RETROGRADE_TRAFFIC	0.283899	0.0257426	0.172822
GOBP_RESPONSE_TO_RADIATION	0.28307	0.0262009	0.168331
GOBP_MUSCLE_STRUCTURE_DEVELOPMENT	0.28189	0.00394477	0.102258
HALLMARK_COAGULATION	0.281558	0.0273684	0.0888106
REACTOME_CELLULAR_SENESCENCE	0.279337	0.0368932	0.248222
GOBP_ESTABLISHMENT_OF_RNA_LOCALIZATION	0.27794	0.00200401	0.108736
GOBP_REGULATION_OF_BINDING	0.276138	0.00617284	0.0756424
GOBP_PROTEIN_DNA_COMPLEX_SUBUNIT_ORGANIZATION	0.275915	0.0118577	0.14171
GOBP_ENDOMEMBRANE_SYSTEM_ORGANIZATION	0.275628	0.00194932	0.0495445
GOBP_DNA_CONFORMATION_CHANGE	0.272739	0	0.105735
GOBP_MRNA_TRANSPORT	0.269116	0.0268714	0.228234
GOBP_CELLULAR_RESPONSE_TO_TOPOLOGICALLY_INCORRECT_PROTEIN	0.268986	0.0186567	0.175822
GOBP_NUCLEOBASE_CONTAINING_COMPOUND_TRANSPORT	0.26729	0.00587084	0.101298
GOBP_RNA_SPLICING	0.261322	0	0.00916709
GOBP_NEGATIVE_REGULATION_OF_PEPTIDASE_ACTIVITY	0.254034	0.0186722	0.153278
GOBP_REGULATION_OF_CELL_DEVELOPMENT	0.25106	0.0213178	0.177772
GOBP_SULFUR_COMPOUND_METABOLIC_PROCESS	-0.250563	0.00404858	0.0588961
GOBP_FATTY_ACID_METABOLIC_PROCESS	-0.253017	0.00754717	0.0927464
GOBP_PURINE_CONTAINING_COMPOUND_BIOSYNTHETIC_PROCESS	-0.257135	0.00208333	0.0516538
KEGG_PROTEASOME	-0.258456	0.0481928	0.141406
GOBP_RIBOSE_PHOSPHATE_BIOSYNTHETIC_PROCESS	-0.26581	0.00200401	0.0290237
HALLMARK_XENOBIOTIC_METABOLISM	-0.267013	0.00994036	0.114342
GOBP_MONOSACCHARIDE_METABOLIC_PROCESS	-0.271207	0.015748	0.0950191
GOBP_ATP_METABOLIC_PROCESS	-0.271296	0	0.0111376
GOBP_PROTON_TRANSMEMBRANE_TRANSPORT	-0.273596	0.0230126	0.200205
GOBP_ELECTRON_TRANSPORT_CHAIN	-0.27442	0	0.0979732
GOBP_GLUCOSE_METABOLIC_PROCESS	-0.274663	0.0237624	0.164104
GOBP_AEROBIC_RESPIRATION	-0.275977	0.0342742	0.196921
KEGG_PARKINSONS_DISEASE	-0.276649	0.010142	0.0381655
GOBP_CELLULAR_RESPIRATION	-0.279486	0	0.0526394
GOBP_REGULATION_OF_ENDOCYTOSIS	-0.286297	0.0367347	0.235311
GOBP_REGULATION_OF_LIPID_BIOSYNTHETIC_PROCESS	-0.291826	0.0415842	0.242153
GOBP_CHAPERONE_MEDIATED_PROTEIN_FOLDING	-0.294372	0.0400802	0.241781
REACTOME_THE_CITRIC_ACID_TCA_CYCLE_AND_RESPIRATORY_ELECTRON_TRANSPORT	-0.296747	0.00205339	0.00831699
REACTOME_BIOLOGICAL_OXIDATIONS	-0.297685	0.00608519	0.0708091
GOBP_RIBOSOMAL_LARGE_SUBUNIT_BIOGENESIS	-0.302491	0.0365112	0.247053
GOBP_ORGANIC_ACID_BIOSYNTHETIC_PROCESS	-0.306237	0	0.0226167
GOBP_FERTILIZATION	-0.306565	0.0375	0.247417
GOBP_REGULATION_OF_PROTEIN_LOCALIZATION_TO_NUCLEUS	-0.314362	0.0243902	0.194569
GOBP_DICARBOXYLIC_ACID_METABOLIC_PROCESS	-0.314782	0.0239521	0.208496
REACTOME_TRNA_AMINOACYLATION	-0.316773	0.042	0.154148
GOBP_CARBOHYDRATE_DERIVATIVE_CATABOLIC_PROCESS	-0.318044	0.0297872	0.24618
GOBP_RESPIRATORY_ELECTRON_TRANSPORT_CHAIN	-0.319147	0.0182186	0.13335
REACTOME_FATTY_ACID_METABOLISM	-0.319964	0.015873	0.10825
GOBP_ATP_BIOSYNTHETIC_PROCESS	-0.321034	0.0293542	0.209868
HALLMARK_ESTROGEN_RESPONSE_LATE	-0.321906	0.0300601	0.096987
GOBP_OXIDATIVE_PHOSPHORYLATION	-0.328356	0	0.0300051
GOBP_LEUKOCYTE_PROLIFERATION	-0.330454	0.0250522	0.165641
GOBP_CELL_RECOGNITION	-0.331157	0.0367505	0.241288
GOBP_EPIDERMAL_CELL_DIFFERENTIATION	-0.335242	0.00603622	0.0652151
KEGG_LYSOSOME	-0.336485	0.0244399	0.135856
GOBP_POSITIVE_REGULATION_OF_DNA_BIOSYNTHETIC_PROCESS	-0.339008	0.045098	0.240097
REACTOME_FORMATION_OF_TUBULIN_FOLDING_INTERMEDIATES_BY_CCT_TRIC	-0.339008	0.0330739	0.155323
GOBP_SINGLE_FERTILIZATION	-0.342447	0.035343	0.233474
GOBP_ATP_SYNTHESIS_COUPLED_ELECTRON_TRANSPORT	-0.343455	0.0201613	0.116595
GOBP_TELOMERE_MAINTENANCE_VIA_TELOMERE_LENGTHENING	-0.346667	0.0159681	0.16342
GOBP_POSITIVE_REGULATION_OF_PROTEIN_LOCALIZATION_TO_NUCLEUS	-0.352032	0.00954198	0.132527
HALLMARK_INTERFERON_GAMMA_RESPONSE	-0.353671	0.0114286	0.0762282
GOBP_RESPONSE_TO_XENOBIOTIC_STIMULUS	-0.355111	0.0213592	0.154899
GOBP_SULFUR_COMPOUND_BIOSYNTHETIC_PROCESS	-0.359618	0	0.0283967
GOBP_KERATINOCYTE_DIFFERENTIATION	-0.360478	0.00601202	0.0609767
GOBP_RNA_DEPENDENT_DNA_BIOSYNTHETIC_PROCESS	-0.372897	0.0114723	0.129843
KEGG_GLUTATHIONE_METABOLISM	-0.378301	0.00195312	0.0337694
REACTOME_TP53_REGULATES_METABOLIC_GENES	-0.383667	0	0.0203014
REACTOME_RESPIRATORY_ELECTRON_TRANSPORT_ATP_SYNTHESIS_BY_CHEMIOSMOTIC_COUPLING_AND_HEAT_PRODUCTION_BY_UNCOUPLING_PROTEINS	-0.385008	0	0.0064792
KEGG_OXIDATIVE_PHOSPHORYLATION	-0.387715	0	0.00135714
GOBP_IMPORT_INTO_CELL	-0.395048	0.00614754	0.0919772
REACTOME_RESPIRATORY_ELECTRON_TRANSPORT	-0.397122	0.00422833	0.0254685
GOBP_REGULATION_OF_TELOMERE_MAINTENANCE	-0.402396	0.0019305	0.0967888
GOBP_MONOCARBOXYLIC_ACID_BIOSYNTHETIC_PROCESS	-0.425268	0	0.00943193
GOBP_REGULATION_OF_TELOMERE_MAINTENANCE_VIA_TELOMERE_LENGTHENING	-0.435816	0.00625	0.0596565
GOBP_CORNIFICATION	-0.457333	0	0.0221136
REACTOME_FORMATION_OF_THE_CORNIFIED_ENVELOPE	-0.457333	0.00203252	0.0103778
REACTOME_KERATINIZATION	-0.457333	0	0.0146383
GOBP_KERATINIZATION	-0.472607	0	0.00919306
GOBP_FATTY_ACID_BIOSYNTHETIC_PROCESS	-0.474668	0	0.00989667

## Sheet: SN-MM2 vs NHEM M3
PATHWAY NAME	ES	NOM p-val	FDR q-val
REACTOME_DNA_DAMAGE_TELOMERE_STRESS_INDUCED_SENESCENCE	0.536546	0	0.000623005
GOBP_NUCLEOSOME_ASSEMBLY	0.471416	0	0.00261225
REACTOME_TELOMERE_MAINTENANCE	0.457092	0.00386847	0.0128015
REACTOME_MITOCHONDRIAL_PROTEIN_IMPORT	0.454007	0	0.00133861
GOBP_NUCLEOSOME_ORGANIZATION	0.444449	0	0.00369191
REACTOME_CHROMOSOME_MAINTENANCE	0.433742	0	0.00585907
REACTOME_DNA_DOUBLE_STRAND_BREAK_REPAIR	0.405273	0.00196464	0.00987114
GOBP_PROTEIN_TARGETING_TO_MITOCHONDRION	0.401359	0.00211864	0.00942083
KEGG_SYSTEMIC_LUPUS_ERYTHEMATOSUS	0.400051	0.0019802	0.00597169
GOBP_GLYCEROLIPID_BIOSYNTHETIC_PROCESS	0.384752	0.0221328	0.131214
GOBP_REGULATION_OF_TRANSLATIONAL_INITIATION	0.372635	0.011583	0.0620982
GOBP_CYTOPLASMIC_TRANSLATIONAL_INITIATION	0.372444	0.0153846	0.0685177
KEGG_SPLICEOSOME	0.371306	0	0
GOBP_TYPE_I_INTERFERON_PRODUCTION	0.368085	0.0413386	0.148823
GOBP_CHROMATIN_ASSEMBLY_OR_DISASSEMBLY	0.366188	0.00806452	0.0317708
GOBP_REGULATION_OF_MRNA_SPLICING_VIA_SPLICEOSOME	0.363271	0.00619835	0.0294478
GOBP_DNA_PACKAGING	0.35288	0.00753296	0.0272053
GOBP_REGULATION_OF_SIGNAL_TRANSDUCTION_BY_P53_CLASS_MEDIATOR	0.350987	0.0197239	0.170492
REACTOME_REGULATION_OF_HSF1_MEDIATED_HEAT_SHOCK_RESPONSE	0.347111	0.0212355	0.0795926
REACTOME_GLUCONEOGENESIS	0.345745	0.0413386	0.15375
GOBP_REGULATION_OF_MRNA_PROCESSING	0.345281	0.00606061	0.0262497
GOBP_RIBOSOMAL_LARGE_SUBUNIT_BIOGENESIS	0.342386	0.0122449	0.104332
GOBP_ALTERNATIVE_MRNA_SPLICING_VIA_SPLICEOSOME	0.339951	0.0436508	0.183302
GOBP_RIBONUCLEOPROTEIN_COMPLEX_SUBUNIT_ORGANIZATION	0.33767	0	0.000189386
GOBP_RIBOSOME_ASSEMBLY	0.337345	0.0116505	0.0607737
GOBP_DE_NOVO_PROTEIN_FOLDING	0.336851	0.031746	0.178008
KEGG_GLYCOLYSIS_GLUCONEOGENESIS	0.336031	0.00425532	0.0139691
GOBP_RESPONSE_TO_TOPOLOGICALLY_INCORRECT_PROTEIN	0.330317	0	0.00268622
GOBP_PHOSPHOLIPID_BIOSYNTHETIC_PROCESS	0.329333	0.0379242	0.177528
REACTOME_ESTROGEN_DEPENDENT_GENE_EXPRESSION	0.32764	0.0419162	0.154019
GOBP_RIBONUCLEOPROTEIN_COMPLEX_BIOGENESIS	0.32743	0	0
REACTOME_CELLULAR_SENESCENCE	0.326738	0.0198413	0.0610961
GOBP_CHAPERONE_MEDIATED_PROTEIN_FOLDING	0.323784	0.0161616	0.11
GOBP_TRANSLATIONAL_INITIATION	0.316946	0	0
REACTOME_EUKARYOTIC_TRANSLATION_INITIATION	0.312696	0	0
REACTOME_REGULATION_OF_INSULIN_LIKE_GROWTH_FACTOR_IGF_TRANSPORT_AND_UPTAKE_BY_INSULIN_LIKE_GROWTH_FACTOR_BINDING_PROTEINS_IGFBPS	0.311735	0.0296443	0.0823027
GOBP_POSITIVE_REGULATION_OF_CELLULAR_AMIDE_METABOLIC_PROCESS	0.311568	0.00410678	0.0297447
REACTOME_PROCESSING_OF_CAPPED_INTRON_CONTAINING_PRE_MRNA	0.310871	0	0.000408557
GOBP_POSITIVE_REGULATION_OF_TRANSLATION	0.307617	0.002	0.0319771
GOBP_POSITIVE_REGULATION_OF_CELL_CYCLE_PROCESS	0.306716	0.0237624	0.128472
REACTOME_MRNA_SPLICING	0.301104	0	0.00244176
GOBP_NUCLEAR_TRANSCRIBED_MRNA_CATABOLIC_PROCESS	0.300057	0	9.03846e-05
GOBP_RIBOSOME_BIOGENESIS	0.299817	0.00200803	0.00339267
REACTOME_GLUCOSE_METABOLISM	0.299083	0.0452675	0.151935
GOBP_REGULATION_OF_RNA_SPLICING	0.296888	0.01	0.0447634
GOBP_MICROTUBULE_BASED_TRANSPORT	0.296367	0.0450098	0.196058
KEGG_RIBOSOME	0.294118	0	0
GOBP_VIRAL_GENE_EXPRESSION	0.293728	0	0.000145729
REACTOME_ACTIVATION_OF_THE_MRNA_UPON_BINDING_OF_THE_CAP_BINDING_COMPLEX_AND_EIFS_AND_SUBSEQUENT_BINDING_TO_43S	0.291945	0.00197628	0.00295728
GOBP_NUCLEOSIDE_DIPHOSPHATE_METABOLIC_PROCESS	0.291704	0.0465116	0.195679
GOBP_NUCLEOTIDE_PHOSPHORYLATION	0.291444	0.0480962	0.22036
GOBP_NUCLEAR_TRANSCRIBED_MRNA_CATABOLIC_PROCESS_NONSENSE_MEDIATED_DECAY	0.291188	0	0.000177549
REACTOME_RRNA_PROCESSING	0.289308	0	0.000203653
GOBP_COTRANSLATIONAL_PROTEIN_TARGETING_TO_MEMBRANE	0.289308	0	0.000372882
GOBP_MRNA_PROCESSING	0.288094	0	0.000274244
HALLMARK_UV_RESPONSE_UP	0.287645	0.0354906	0.210759
GOBP_REGULATION_OF_CELLULAR_AMIDE_METABOLIC_PROCESS	0.287011	0	0.000312908
GOBP_CYTOPLASMIC_TRANSLATION	0.285165	0	0.00457875
GOBP_ESTABLISHMENT_OF_PROTEIN_LOCALIZATION_TO_ENDOPLASMIC_RETICULUM	0.284394	0	0.000344732
REACTOME_DNA_REPAIR	0.284202	0.00803213	0.0406663
GOBP_PEPTIDE_BIOSYNTHETIC_PROCESS	0.283574	0	0
REACTOME_INFLUENZA_INFECTION	0.283307	0	0.00026184
GOBP_RRNA_METABOLIC_PROCESS	0.281255	0.00932836	0.0622705
REACTOME_SRP_DEPENDENT_COTRANSLATIONAL_PROTEIN_TARGETING_TO_MEMBRANE	0.279499	0	0.00045822
GOBP_RNA_SPLICING_VIA_TRANSESTERIFICATION_REACTIONS	0.279302	0	0.00112359
GOBP_RNA_EXPORT_FROM_NUCLEUS	0.278032	0.03861	0.194953
REACTOME_NONSENSE_MEDIATED_DECAY_NMD	0.277429	0	0.000235287
REACTOME_RESPONSE_OF_EIF2AK4_GCN2_TO_AMINO_ACID_DEFICIENCY	0.277429	0	0.000166625
GOBP_RESPONSE_TO_TEMPERATURE_STIMULUS	0.275876	0.040856	0.171376
REACTOME_EUKARYOTIC_TRANSLATION_ELONGATION	0.273675	0	0.000217188
GOBP_PROTEIN_LOCALIZATION_TO_ENDOPLASMIC_RETICULUM	0.273557	0	0.000489594
REACTOME_SELENOAMINO_ACID_METABOLISM	0.273235	0	0.000183288
GOBP_CELLULAR_RESPONSE_TO_TOPOLOGICALLY_INCORRECT_PROTEIN	0.269099	0.0194175	0.103859
GOBP_GENE_SILENCING	0.267096	0.0248566	0.19014
REACTOME_TRANSLATION	0.264729	0	0
REACTOME_METABOLISM_OF_RNA	0.262295	0	0
GOBP_RNA_SPLICING	0.2619	0	0.00131536
REACTOME_PROTEIN_LOCALIZATION	0.261261	0.0192308	0.0797114
GOBP_POSITIVE_REGULATION_OF_CELL_CYCLE	0.258041	0.0290456	0.179015
GOBP_PROTEIN_TARGETING_TO_MEMBRANE	0.257024	0	0.00122961
GOBP_MRNA_METABOLIC_PROCESS	0.252875	0	0
GOBP_RNA_PROCESSING	0.251469	0	7.53205e-05
GOBP_PEPTIDE_METABOLIC_PROCESS	0.250842	0	0
REACTOME_REGULATION_OF_EXPRESSION_OF_SLITS_AND_ROBOS	0.250523	0	0.000366576
GOBP_REGULATION_OF_TRANSMEMBRANE_TRANSPORT	-0.253594	0.0103093	0.130218
KEGG_OXIDATIVE_PHOSPHORYLATION	-0.260688	0.0207039	0.158829
GOBP_MAINTENANCE_OF_LOCATION	-0.262348	0.01	0.134251
GOBP_SYNAPTIC_SIGNALING	-0.272408	0.0120968	0.137823
HALLMARK_COAGULATION	-0.286654	0.0366599	0.144
GOBP_RESPONSE_TO_TOXIC_SUBSTANCE	-0.291164	0.0019802	0.141864
GOBP_MUSCLE_SYSTEM_PROCESS	-0.295689	0.00195695	0.0621736
GOBP_REGULATION_OF_ACTIN_FILAMENT_LENGTH	-0.300621	0.00424628	0.125155
GOBP_REGULATION_OF_TRANS_SYNAPTIC_SIGNALING	-0.307274	0.028	0.230191
GOBP_MOVEMENT_IN_HOST_ENVIRONMENT	-0.31021	0.0116732	0.230896
GOBP_ACTIN_POLYMERIZATION_OR_DEPOLYMERIZATION	-0.311262	0.00382409	0.0905169
GOBP_RESPONSE_TO_INTERFERON_GAMMA	-0.313238	0.0155945	0.231299
GOBP_REGULATION_OF_CATION_TRANSMEMBRANE_TRANSPORT	-0.323178	0.01222	0.116036
GOBP_MAINTENANCE_OF_LOCATION_IN_CELL	-0.327585	0.0101215	0.141482
GOBP_MONOCARBOXYLIC_ACID_BIOSYNTHETIC_PROCESS	-0.336238	0.00795229	0.12443
HALLMARK_REACTIVE_OXYGEN_SPECIES_PATHWAY	-0.338	0.0279441	0.128398
GOBP_REGULATION_OF_TRANSPORTER_ACTIVITY	-0.345031	0.00582524	0.11994
KEGG_NEUROTROPHIN_SIGNALING_PATHWAY	-0.350886	0.0363636	0.172791
GOBP_NEGATIVE_REGULATION_OF_CELL_PROJECTION_ORGANIZATION	-0.359471	0.0316206	0.24137
GOBP_EPITHELIAL_CELL_DIFFERENTIATION	-0.366019	0	0
GOBP_ORGANIC_HYDROXY_COMPOUND_TRANSPORT	-0.372695	0.0283976	0.245087
GOBP_ENTRY_INTO_HOST	-0.379029	0.00809717	0.120392
HALLMARK_MYOGENESIS	-0.382992	0.00785855	0.0389021
GOBP_MAINTENANCE_OF_PROTEIN_LOCATION	-0.383156	0.0150215	0.180489
GOBP_EPITHELIAL_CELL_DEVELOPMENT	-0.383499	0.0019802	0.103882
GOBP_MUSCLE_CONTRACTION	-0.383648	0	0.00981607
REACTOME_NEUROTRANSMITTER_RECEPTORS_AND_POSTSYNAPTIC_SIGNAL_TRANSMISSION	-0.414716	0.00414938	0.193575
GOBP_POSITIVE_REGULATION_OF_ACTIN_FILAMENT_POLYMERIZATION	-0.420567	0.011236	0.13367
GOBP_LAMELLIPODIUM_ORGANIZATION	-0.420918	0.00393701	0.120951
REACTOME_FORMATION_OF_TUBULIN_FOLDING_INTERMEDIATES_BY_CCT_TRIC	-0.431732	0.00201613	0.0760796
KEGG_FC_GAMMA_R_MEDIATED_PHAGOCYTOSIS	-0.436391	0.00619835	0.0416433
HALLMARK_INTERFERON_GAMMA_RESPONSE	-0.438331	0.00205339	0.0129193
REACTOME_MUSCLE_CONTRACTION	-0.458372	0	0.00939853
GOBP_EPIDERMIS_DEVELOPMENT	-0.460961	0	0
GOBP_SKIN_DEVELOPMENT	-0.461725	0	0
GOBP_ACTIN_FILAMENT_BASED_MOVEMENT	-0.499556	0	0.00687201
GOBP_ACTIN_MEDIATED_CELL_CONTRACTION	-0.520745	0	0.01096
GOBP_EPIDERMAL_CELL_DIFFERENTIATION	-0.583542	0	0
GOBP_KERATINOCYTE_DIFFERENTIATION	-0.584339	0	0
GOBP_KERATINIZATION	-0.686552	0	0
GOBP_CORNIFICATION	-0.716444	0	0
REACTOME_FORMATION_OF_THE_CORNIFIED_ENVELOPE	-0.716444	0	0
REACTOME_KERATINIZATION	-0.716444	0	0

## Sheet: SN-MM3 vs NHEM M3
PATHWAY NAME	ES	NOM p-val	FDR q-val
REACTOME_DNA_DAMAGE_TELOMERE_STRESS_INDUCED_SENESCENCE	0.693988	0	0
KEGG_SYSTEMIC_LUPUS_ERYTHEMATOSUS	0.612045	0	0
GOBP_NUCLEOSOME_ORGANIZATION	0.598735	0	9.27602e-05
GOBP_DNA_PACKAGING	0.583041	0	0.000103067
GOBP_NUCLEOSOME_ASSEMBLY	0.582858	0	7.1354e-05
REACTOME_TELOMERE_MAINTENANCE	0.579078	0	0.000222217
GOBP_CHROMATIN_ASSEMBLY_OR_DISASSEMBLY	0.573137	0	7.73002e-05
GOBP_ALTERNATIVE_MRNA_SPLICING_VIA_SPLICEOSOME	0.561391	0	0.000715994
REACTOME_CELLULAR_SENESCENCE	0.547076	0	0
GOBP_REGULATION_OF_GENE_EXPRESSION_EPIGENETIC	0.533615	0	0.000271472
REACTOME_CHROMOSOME_MAINTENANCE	0.531186	0	0.000262621
REACTOME_DISEASES_OF_PROGRAMMED_CELL_DEATH	0.531186	0	0.000361103
GOBP_DNA_CONFORMATION_CHANGE	0.509796	0	0
REACTOME_PROCESSING_OF_CAPPED_INTRON_CONTAINING_PRE_MRNA	0.508511	0	0
REACTOME_MRNA_SPLICING	0.500056	0	0
REACTOME_CHROMATIN_MODIFYING_ENZYMES	0.477664	0	0.00157223
GOBP_RHYTHMIC_PROCESS	0.475752	0	0.001019
GOBP_REGULATION_OF_NERVOUS_SYSTEM_DEVELOPMENT	0.472173	0	0.00203717
GOBP_REGULATION_OF_NEUROGENESIS	0.472173	0	0.00228357
GOBP_REGULATION_OF_MRNA_SPLICING_VIA_SPLICEOSOME	0.468946	0	0.000396182
REACTOME_RNA_POLYMERASE_II_TRANSCRIPTION_TERMINATION	0.46844	0.00196078	0.00667918
GOBP_RNA_SPLICING_VIA_TRANSESTERIFICATION_REACTIONS	0.467291	0	0
REACTOME_MITOTIC_PROPHASE	0.460901	0	0.00263422
REACTOME_EPIGENETIC_REGULATION_OF_GENE_EXPRESSION	0.46	0	0.00381969
REACTOME_POSITIVE_EPIGENETIC_REGULATION_OF_RRNA_EXPRESSION	0.46	0	0.0032128
GOBP_RNA_EXPORT_FROM_NUCLEUS	0.456923	0	0.000364487
GOBP_NEGATIVE_REGULATION_OF_MRNA_METABOLIC_PROCESS	0.450312	0	0.00467219
GOBP_GENE_SILENCING	0.448833	0	0.000635227
GOBP_CHROMATIN_ORGANIZATION	0.448655	0	0
GOBP_REGULATION_OF_MRNA_PROCESSING	0.443847	0	0.00039091
GOBP_MRNA_3_END_PROCESSING	0.439362	0.00195695	0.0256975
GOBP_MRNA_PROCESSING	0.436832	0	0
GOBP_DNA_RECOMBINATION	0.432649	0	0.00112366
GOBP_DOUBLE_STRAND_BREAK_REPAIR	0.429333	0	0.0166181
GOBP_PROTEIN_DNA_COMPLEX_SUBUNIT_ORGANIZATION	0.427256	0	0.000179602
GOBP_RNA_SPLICING	0.417046	0	0
GOBP_RNA_3_END_PROCESSING	0.415949	0	0.0167568
GOBP_REGULATION_OF_RNA_SPLICING	0.415397	0	0.000301636
GOBP_REGULATION_OF_RESPONSE_TO_DNA_DAMAGE_STIMULUS	0.411443	0	0.00743851
GOBP_REGULATION_OF_SIGNAL_TRANSDUCTION_BY_P53_CLASS_MEDIATOR	0.411435	0.00203666	0.0304579
GOBP_NEURON_PROJECTION_GUIDANCE	0.408688	0.0040568	0.0344466
GOBP_DNA_GEOMETRIC_CHANGE	0.401825	0	0.0166015
REACTOME_ESTROGEN_DEPENDENT_GENE_EXPRESSION	0.401398	0.00417537	0.0242673
KEGG_SPLICEOSOME	0.388667	0	0
HALLMARK_G2M_CHECKPOINT	0.385554	0	0.00073125
GOBP_EXTERNAL_ENCAPSULATING_STRUCTURE_ORGANIZATION	0.379714	0.00196078	0.00838097
GOBP_REGULATION_OF_CHROMATIN_ORGANIZATION	0.373936	0.0205339	0.0974933
REACTOME_APOPTOTIC_EXECUTION_PHASE	0.368262	0.0220884	0.0576738
REACTOME_EXTRACELLULAR_MATRIX_ORGANIZATION	0.361132	0.00199601	0.00503403
REACTOME_DNA_DOUBLE_STRAND_BREAK_REPAIR	0.356949	0.0137795	0.0357784
GOBP_TYPE_I_INTERFERON_PRODUCTION	0.355851	0.0389105	0.151343
GOBP_REGULATION_OF_RESPONSE_TO_WOUNDING	0.346702	0.00744879	0.0526432
GOBP_REGULATION_OF_WOUND_HEALING	0.345778	0.0181452	0.097507
GOBP_TELOMERE_ORGANIZATION	0.341127	0.00401606	0.0212733
REACTOME_NUCLEAR_ENVELOPE_NE_REASSEMBLY	0.340612	0.0244361	0.0710343
GOBP_ESTABLISHMENT_OF_RNA_LOCALIZATION	0.339674	0	0.00256358
REACTOME_HCMV_INFECTION	0.335232	0.00414938	0.0180313
HALLMARK_E2F_TARGETS	0.334248	0	0.00065
GOBP_RIBOSOMAL_LARGE_SUBUNIT_BIOGENESIS	0.3326	0.0413386	0.114802
REACTOME_HIV_LIFE_CYCLE	0.332187	0.0395257	0.0966795
REACTOME_HCMV_EARLY_EVENTS	0.330668	0.0102249	0.0294883
GOBP_REGULATION_OF_DNA_BIOSYNTHETIC_PROCESS	0.330278	0.0223577	0.0651933
REACTOME_ESR_MEDIATED_SIGNALING	0.32162	0.0178218	0.0437061
GOBP_TELOMERE_MAINTENANCE_VIA_TELOMERE_LENGTHENING	0.321333	0.0322581	0.14833
REACTOME_RHO_GTPASES_ACTIVATE_PKNS	0.320258	0.0305499	0.0684352
GOBP_NEGATIVE_REGULATION_OF_CELL_DIFFERENTIATION	0.319247	0.00583658	0.0162223
GOBP_CHROMOSOME_ORGANIZATION	0.317665	0	0.00011595
GOBP_RIBOSOME_ASSEMBLY	0.3125	0.0200401	0.0866649
GOBP_IMPORT_INTO_NUCLEUS	0.311662	0.0225873	0.0691932
GOBP_NUCLEAR_EXPORT	0.310598	0	0.0165227
GOBP_SIGNAL_TRANSDUCTION_BY_P53_CLASS_MEDIATOR	0.309875	0.0190476	0.0722024
GOBP_RNA_PROCESSING	0.307494	0	0
GOBP_NUCLEAR_TRANSPORT	0.305435	0	0.00122942
GOBP_RIBONUCLEOPROTEIN_COMPLEX_SUBUNIT_ORGANIZATION	0.305007	0	0.00061254
REACTOME_DNA_REPAIR	0.303	0.00796813	0.0185482
GOBP_REGULATION_OF_CELL_DEVELOPMENT	0.302929	0.00761905	0.0118159
GOBP_DNA_REPLICATION	0.299283	0.0177515	0.0546327
GOBP_POSITIVE_REGULATION_OF_BINDING	0.29859	0.0108696	0.0290607
GOBP_MRNA_TRANSPORT	0.298088	0.00642398	0.0543304
GOBP_DNA_REPAIR	0.295917	0.00399202	0.016317
GOBP_NUCLEOBASE_CONTAINING_COMPOUND_TRANSPORT	0.295381	0	0.0120296
GOBP_NEGATIVE_REGULATION_OF_NUCLEOBASE_CONTAINING_COMPOUND_METABOLIC_PROCESS	0.290659	0	8.43274e-05
GOBP_POSITIVE_REGULATION_OF_CELLULAR_AMIDE_METABOLIC_PROCESS	0.287222	0.003861	0.0294221
REACTOME_REGULATION_OF_INSULIN_LIKE_GROWTH_FACTOR_IGF_TRANSPORT_AND_UPTAKE_BY_INSULIN_LIKE_GROWTH_FACTOR_BINDING_PROTEINS_IGFBPS	0.286027	0.037182	0.0982313
GOBP_PROTEIN_CONTAINING_COMPLEX_LOCALIZATION	0.284318	0.0154143	0.0538015
GOBP_POSITIVE_REGULATION_OF_TRANSLATION	0.283292	0.0110701	0.0388765
GOBP_DNA_BIOSYNTHETIC_PROCESS	0.281867	0.025641	0.0751948
GOBP_NEGATIVE_REGULATION_OF_PEPTIDASE_ACTIVITY	0.281505	0.00196078	0.0170805
GOBP_NEGATIVE_REGULATION_OF_DEVELOPMENTAL_PROCESS	0.279461	0	0.00433245
KEGG_FOCAL_ADHESION	0.278932	0.0440882	0.0469382
GOBP_REGULATION_OF_CHROMOSOME_ORGANIZATION	0.273347	0.0359408	0.1585
REACTOME_EUKARYOTIC_TRANSLATION_INITIATION	0.273002	0	0
REACTOME_RRNA_PROCESSING	0.27263	0.00209644	0.000288883
REACTOME_METABOLISM_OF_RNA	0.272507	0	0
GOBP_CELLULAR_RESPONSE_TO_DNA_DAMAGE_STIMULUS	0.271953	0.00214133	0.00356927
REACTOME_ACTIVATION_OF_THE_MRNA_UPON_BINDING_OF_THE_CAP_BINDING_COMPLEX_AND_EIFS_AND_SUBSEQUENT_BINDING_TO_43S	0.271518	0.00198413	0.00601309
GOBP_REGULATION_OF_DNA_METABOLIC_PROCESS	0.271403	0.00383877	0.0188692
KEGG_RIBOSOME	0.270308	0	0.000255682
REACTOME_INFLUENZA_INFECTION	0.269233	0	0.000307155
REACTOME_RESPONSE_OF_EIF2AK4_GCN2_TO_AMINO_ACID_DEFICIENCY	0.268906	0	0.000240736
GOBP_VIRAL_GENE_EXPRESSION	0.267263	0	0.000267513
GOBP_NUCLEAR_TRANSCRIBED_MRNA_CATABOLIC_PROCESS	0.265231	0	0.00041419
GOBP_RIBONUCLEOPROTEIN_COMPLEX_BIOGENESIS	0.264714	0	0.000418088
GOBP_DNA_METABOLIC_PROCESS	0.263455	0	0.000987155
GOBP_NEGATIVE_REGULATION_OF_PROTEOLYSIS	0.263166	0.00411523	0.0167204
REACTOME_EUKARYOTIC_TRANSLATION_ELONGATION	0.260957	0	0.000302596
GOBP_RNA_LOCALIZATION	0.260549	0.00200803	0.0167341
GOBP_NUCLEAR_TRANSCRIBED_MRNA_CATABOLIC_PROCESS_NONSENSE_MEDIATED_DECAY	0.259841	0	0.000990686
REACTOME_NONSENSE_MEDIATED_DECAY_NMD	0.259841	0	0.000676988
GOBP_POSITIVE_REGULATION_OF_DNA_METABOLIC_PROCESS	0.253142	0.0362173	0.165827
GOBP_CYTOPLASMIC_TRANSLATION	0.253049	0.00389864	0.0168776
GOBP_REGULATION_OF_BINDING	0.253005	0.00817996	0.0283796
GOBP_MRNA_METABOLIC_PROCESS	0.25277	0	0
GOBP_RIBOSOME_BIOGENESIS	0.250668	0.00406504	0.0247613
REACTOME_DEFECTIVE_CFTR_CAUSES_CYSTIC_FIBROSIS	-0.251351	0.028	0.066742
REACTOME_ABC_TRANSPORTER_DISORDERS	-0.251578	0.0223577	0.0657464
REACTOME_ABC_FAMILY_PROTEINS_MEDIATED_TRANSPORT	-0.25226	0.00965251	0.0685925
REACTOME_MEMBRANE_TRAFFICKING	-0.252292	0	0.000447295
GOBP_NEGATIVE_REGULATION_OF_CELL_CYCLE_G2_M_PHASE_TRANSITION	-0.253142	0.0431035	0.142135
GOBP_SCF_DEPENDENT_PROTEASOMAL_UBIQUITIN_DEPENDENT_PROTEIN_CATABOLIC_PROCESS	-0.253142	0.0442308	0.153664
REACTOME_CROSS_PRESENTATION_OF_SOLUBLE_EXOGENOUS_ANTIGENS_ENDOSOMES	-0.253142	0.0468432	0.0754054
REACTOME_APC_C_CDH1_MEDIATED_DEGRADATION_OF_CDC20_AND_OTHER_APC_C_CDH1_TARGETED_PROTEINS_IN_LATE_MITOSIS_EARLY_G1	-0.253597	0.0231092	0.0645481
REACTOME_STABILIZATION_OF_P53	-0.253597	0.0364372	0.0732632
GOBP_REGULATION_OF_CELLULAR_AMINO_ACID_METABOLIC_PROCESS	-0.253597	0.0424242	0.115859
REACTOME_REGULATION_OF_RUNX3_EXPRESSION_AND_ACTIVITY	-0.253597	0.0301205	0.0678889
REACTOME_TRANSCRIPTIONAL_REGULATION_BY_RUNX3	-0.253597	0.0393258	0.070138
REACTOME_ASYMMETRIC_LOCALIZATION_OF_PCP_PROTEINS	-0.253597	0.0313725	0.0657018
GOBP_FC_EPSILON_RECEPTOR_SIGNALING_PATHWAY	-0.253597	0.0335306	0.117502
REACTOME_DECTIN_1_MEDIATED_NONCANONICAL_NF_KB_SIGNALING	-0.253597	0.0422265	0.0680704
REACTOME_DEGRADATION_OF_AXIN	-0.253597	0.00788955	0.0686957
REACTOME_DEGRADATION_OF_DVL	-0.253597	0.04	0.0758946
REACTOME_DEGRADATION_OF_GLI1_BY_THE_PROTEASOME	-0.253597	0.02079	0.0668926
REACTOME_REGULATION_OF_PTEN_STABILITY_AND_ACTIVITY	-0.253597	0.0232558	0.0662679
REACTOME_REGULATION_OF_RAS_BY_GAPS	-0.253597	0.0138067	0.0666639
REACTOME_TNFR2_NON_CANONICAL_NF_KB_PATHWAY	-0.253597	0.0360721	0.0658984
GOBP_ANAPHASE_PROMOTING_COMPLEX_DEPENDENT_CATABOLIC_PROCESS	-0.253825	0.0390625	0.10885
REACTOME_APC_C_MEDIATED_DEGRADATION_OF_CELL_CYCLE_PROTEINS	-0.253825	0.0289256	0.067315
REACTOME_ASSEMBLY_OF_THE_PRE_REPLICATIVE_COMPLEX	-0.253825	0.0292276	0.0662651
REACTOME_G1_S_DNA_DAMAGE_CHECKPOINTS	-0.253825	0.0402414	0.0687723
REACTOME_SCF_SKP2_MEDIATED_DEGRADATION_OF_P27_P21	-0.253825	0.037037	0.0683442
GOBP_REGULATION_OF_CELLULAR_AMINE_METABOLIC_PROCESS	-0.253825	0.0325203	0.116101
REACTOME_REGULATION_OF_RUNX2_EXPRESSION_AND_ACTIVITY	-0.253825	0.030303	0.0664516
GOBP_REGULATION_OF_TRANSCRIPTION_FROM_RNA_POLYMERASE_II_PROMOTER_IN_RESPONSE_TO_HYPOXIA	-0.253825	0.0265306	0.104947
REACTOME_REGULATION_OF_HMOX1_EXPRESSION_AND_ACTIVITY	-0.253825	0.0349076	0.0679897
REACTOME_DEGRADATION_OF_BETA_CATENIN_BY_THE_DESTRUCTION_COMPLEX	-0.253825	0.0401606	0.0670739
REACTOME_ORC1_REMOVAL_FROM_CHROMATIN	-0.254054	0.0215686	0.0659497
REACTOME_SWITCHING_OF_ORIGINS_TO_A_POST_REPLICATIVE_STATE	-0.254054	0.0224949	0.0645241
REACTOME_C_TYPE_LECTIN_RECEPTORS_CLRS	-0.254054	0.0237154	0.0685457
REACTOME_CELLULAR_RESPONSE_TO_HYPOXIA	-0.254054	0.0231579	0.0657537
REACTOME_CLEC7A_DECTIN_1_SIGNALING	-0.254054	0.031068	0.0680393
REACTOME_FCERI_MEDIATED_NF_KB_ACTIVATION	-0.254054	0.0284553	0.0652901
REACTOME_HEDGEHOG_LIGAND_BIOGENESIS	-0.254054	0.0204918	0.0699714
GOBP_INTERLEUKIN_1_MEDIATED_SIGNALING_PATHWAY	-0.254283	0.0215686	0.0992109
REACTOME_TRANSCRIPTIONAL_REGULATION_BY_RUNX2	-0.254513	0.0402414	0.0673075
GOBP_ANTIGEN_PROCESSING_AND_PRESENTATION_OF_EXOGENOUS_PEPTIDE_ANTIGEN_VIA_MHC_CLASS_I	-0.254513	0.0197628	0.105398
GOBP_REGULATION_OF_DNA_TEMPLATED_TRANSCRIPTION_IN_RESPONSE_TO_STRESS	-0.254513	0.024	0.104515
REACTOME_FC_EPSILON_RECEPTOR_FCERI_SIGNALING	-0.254513	0.0162933	0.0667205
REACTOME_INTERLEUKIN_1_FAMILY_SIGNALING	-0.254743	0.0272537	0.0673701
REACTOME_INTERLEUKIN_1_SIGNALING	-0.254743	0.0142857	0.068094
GOBP_RESPONSE_TO_TOXIC_SUBSTANCE	-0.254758	0.0366795	0.114586
GOBP_REGULATION_OF_CELLULAR_KETONE_METABOLIC_PROCESS	-0.254973	0.00996016	0.0762774
GOBP_ANTIGEN_PROCESSING_AND_PRESENTATION_OF_PEPTIDE_ANTIGEN_VIA_MHC_CLASS_I	-0.255435	0.00573614	0.0592531
REACTOME_COPI_MEDIATED_ANTEROGRADE_TRANSPORT	-0.255662	0.0184049	0.0686789
REACTOME_ANTIGEN_PROCESSING_CROSS_PRESENTATION	-0.256597	0.00392157	0.0461665
GOBP_CELLULAR_KETONE_METABOLIC_PROCESS	-0.257299	0.00189036	0.0351751
GOBP_NERVOUS_SYSTEM_PROCESS	-0.257466	0.00601202	0.0644961
REACTOME_ANTIGEN_PROCESSING_UBIQUITINATION_PROTEASOME_DEGRADATION	-0.257824	0.00798403	0.049372
GOBP_ORGANIC_ACID_BIOSYNTHETIC_PROCESS	-0.258351	0.00622407	0.0386473
GOBP_PURINE_CONTAINING_COMPOUND_METABOLIC_PROCESS	-0.259368	0	0.00359606
REACTOME_CLASS_I_MHC_MEDIATED_ANTIGEN_PROCESSING_PRESENTATION	-0.260148	0	0.0086185
GOBP_SKIN_DEVELOPMENT	-0.260916	0.0308008	0.106729
GOBP_REGULATION_OF_CELL_CYCLE_G2_M_PHASE_TRANSITION	-0.26102	0.00197239	0.0328573
REACTOME_PROTEIN_LOCALIZATION	-0.261507	0.0160643	0.0705351
GOBP_REGULATION_OF_AUTOPHAGY	-0.262648	0.0235294	0.108322
GOBP_CARBOHYDRATE_METABOLIC_PROCESS	-0.269654	0	0.00182863
GOBP_BEHAVIOR	-0.269851	0.032538	0.122241
GOBP_NUCLEOSIDE_PHOSPHATE_BIOSYNTHETIC_PROCESS	-0.269983	0.00196464	0.00518884
GOBP_ORGANIC_HYDROXY_COMPOUND_BIOSYNTHETIC_PROCESS	-0.272047	0.0167015	0.0851486
GOBP_ACTIN_POLYMERIZATION_OR_DEPOLYMERIZATION	-0.27464	0.00808081	0.0602975
GOBP_CARBOHYDRATE_BIOSYNTHETIC_PROCESS	-0.275118	0.00632911	0.0601601
REACTOME_CLATHRIN_MEDIATED_ENDOCYTOSIS	-0.275815	0.0408163	0.0795014
GOBP_FATTY_ACID_METABOLIC_PROCESS	-0.276242	0	0.0261976
GOBP_MONOCARBOXYLIC_ACID_BIOSYNTHETIC_PROCESS	-0.278709	0.0167364	0.129193
GOBP_MACROAUTOPHAGY	-0.283199	0.0215686	0.0911627
GOBP_VESICLE_LOCALIZATION	-0.286739	0.0178218	0.107004
GOBP_LEUKOCYTE_PROLIFERATION	-0.287845	0.0487329	0.178096
GOBP_MONOSACCHARIDE_METABOLIC_PROCESS	-0.288521	0.00404858	0.0276237
REACTOME_BIOLOGICAL_OXIDATIONS	-0.288925	0.016	0.0682274
GOBP_CELLULAR_CARBOHYDRATE_METABOLIC_PROCESS	-0.289053	0.0415879	0.127661
GOBP_NUCLEOSIDE_TRIPHOSPHATE_METABOLIC_PROCESS	-0.291816	0.00984252	0.0764839
GOBP_ALCOHOL_BIOSYNTHETIC_PROCESS	-0.293517	0.0316206	0.115035
GOBP_CATION_TRANSPORT	-0.294685	0	0.000231741
GOBP_MAINTENANCE_OF_LOCATION_IN_CELL	-0.295635	0.0266667	0.100333
GOBP_REGULATION_OF_ACTIN_FILAMENT_LENGTH	-0.296357	0.00595238	0.0441295
GOBP_SMALL_MOLECULE_CATABOLIC_PROCESS	-0.303674	0	0.00172222
GOBP_MONOSACCHARIDE_BIOSYNTHETIC_PROCESS	-0.305071	0.030303	0.0905997
KEGG_ANTIGEN_PROCESSING_AND_PRESENTATION	-0.308123	0.0242424	0.0686442
GOBP_RIBOSE_PHOSPHATE_BIOSYNTHETIC_PROCESS	-0.30935	0	0.00202186
REACTOME_PHASE_II_CONJUGATION_OF_COMPOUNDS	-0.311111	0.0406977	0.0736021
REACTOME_METABOLISM_OF_VITAMINS_AND_COFACTORS	-0.313778	0.0449219	0.0740213
REACTOME_SENSORY_PERCEPTION	-0.315555	0.0384615	0.06488
HALLMARK_IL2_STAT5_SIGNALING	-0.317898	0.0176817	0.0537297
GOBP_NUCLEOSIDE_TRIPHOSPHATE_BIOSYNTHETIC_PROCESS	-0.322612	0.006	0.0518815
GOBP_INORGANIC_ION_TRANSMEMBRANE_TRANSPORT	-0.323535	0	0.000249568
REACTOME_TP53_REGULATES_METABOLIC_GENES	-0.324061	0.0120482	0.0677962
GOBP_LIPID_MODIFICATION	-0.326091	0.0255906	0.103618
GOBP_FERTILIZATION	-0.32965	0.0298211	0.104882
GOBP_FATTY_ACID_BIOSYNTHETIC_PROCESS	-0.329837	0.0302457	0.103215
HALLMARK_ADIPOGENESIS	-0.332733	0	0.0005
GOBP_RETROGRADE_VESICLE_MEDIATED_TRANSPORT_GOLGI_TO_ENDOPLASMIC_RETICULUM	-0.333778	0.0413223	0.121722
GOBP_SULFUR_COMPOUND_METABOLIC_PROCESS	-0.335087	0	0.000520986
GOBP_DE_NOVO_PROTEIN_FOLDING	-0.338836	0.0343434	0.106093
GOBP_RIBONUCLEOSIDE_TRIPHOSPHATE_METABOLIC_PROCESS	-0.338919	0.00195695	0.0383695
GOBP_VESICLE_BUDDING_FROM_MEMBRANE	-0.339208	0.00589391	0.0427308
GOBP_VESICLE_ORGANIZATION	-0.339524	0	0.00151818
GOBP_GENERATION_OF_PRECURSOR_METABOLITES_AND_ENERGY	-0.340198	0	0
GOBP_PURINE_CONTAINING_COMPOUND_BIOSYNTHETIC_PROCESS	-0.340696	0	0.000413046
GOBP_LIPID_CATABOLIC_PROCESS	-0.342424	0	0.0133602
GOBP_IMPORT_INTO_CELL	-0.344478	0.023301	0.107205
GOBP_ENDOPLASMIC_RETICULUM_TO_GOLGI_VESICLE_MEDIATED_TRANSPORT	-0.344621	0	0.00202886
GOBP_LIPID_OXIDATION	-0.349823	0.042	0.116945
GOBP_GLUTATHIONE_METABOLIC_PROCESS	-0.350667	0.0199601	0.0811109
GOBP_ATP_METABOLIC_PROCESS	-0.351852	0	0
HALLMARK_REACTIVE_OXYGEN_SPECIES_PATHWAY	-0.352575	0.0159681	0.0662518
GOBP_GOLGI_VESICLE_TRANSPORT	-0.353925	0	0.000216292
GOBP_CELLULAR_LIPID_CATABOLIC_PROCESS	-0.356621	0	0.0265115
GOBP_CATION_TRANSMEMBRANE_TRANSPORT	-0.356638	0	0
KEGG_GLUTATHIONE_METABOLISM	-0.361257	0.0125523	0.0217546
GOBP_ALPHA_AMINO_ACID_BIOSYNTHETIC_PROCESS	-0.368262	0.032	0.0880799
GOBP_POSITIVE_REGULATION_OF_PROTEIN_POLYMERIZATION	-0.369216	0.00385356	0.0211521
GOBP_CORNIFICATION	-0.370667	0.0146444	0.0606062
REACTOME_FORMATION_OF_THE_CORNIFIED_ENVELOPE	-0.370667	0.0157171	0.0529485
REACTOME_KERATINIZATION	-0.370667	0.023166	0.0627302
GOBP_RIBONUCLEOSIDE_TRIPHOSPHATE_BIOSYNTHETIC_PROCESS	-0.371894	0.00198807	0.0264484
GOBP_MITOCHONDRIAL_TRANSMEMBRANE_TRANSPORT	-0.373955	0	0.00772495
HALLMARK_PI3K_AKT_MTOR_SIGNALING	-0.374883	0.01222	0.0187785
GOBP_KERATINIZATION	-0.376943	0.00826446	0.0422516
GOBP_REGULATION_OF_METAL_ION_TRANSPORT	-0.377333	0.00595238	0.0487587
GOBP_REGULATION_OF_CALCIUM_ION_TRANSMEMBRANE_TRANSPORT	-0.387589	0.0133333	0.0898968
GOBP_REGULATION_OF_MACROAUTOPHAGY	-0.389894	0.0102459	0.0765525
GOBP_SULFUR_COMPOUND_BIOSYNTHETIC_PROCESS	-0.39098	0	0.0056773
GOBP_VESICLE_TARGETING	-0.401418	0.0114068	0.0530525
GOBP_VESICLE_TARGETING_TO_FROM_OR_WITHIN_GOLGI	-0.401418	0.0183299	0.0603556
GOBP_ENERGY_DERIVATION_BY_OXIDATION_OF_ORGANIC_COMPOUNDS	-0.403201	0	0
GOBP_ORGANIC_ACID_CATABOLIC_PROCESS	-0.403276	0	0.000799294
KEGG_CARDIAC_MUSCLE_CONTRACTION	-0.403556	0.00598802	0.0136189
REACTOME_DISEASES_OF_METABOLISM	-0.405319	0.00631579	0.0543097
GOBP_LAMELLIPODIUM_ORGANIZATION	-0.406222	0.00612245	0.0444227
HALLMARK_OXIDATIVE_PHOSPHORYLATION	-0.406788	0	0
GOBP_COPII_COATED_VESICLE_BUDDING	-0.410093	0.010395	0.0287102
GOBP_RESPONSE_TO_XENOBIOTIC_STIMULUS	-0.410667	0	0.0257464
GOBP_CARBOHYDRATE_DERIVATIVE_CATABOLIC_PROCESS	-0.417929	0.00207039	0.0304579
GOBP_DICARBOXYLIC_ACID_METABOLIC_PROCESS	-0.420793	0.00212766	0.0138259
GOBP_SINGLE_FERTILIZATION	-0.425521	0.0136719	0.0331619
REACTOME_RAB_REGULATION_OF_TRAFFICKING	-0.428191	0.00399202	0.0441495
GOBP_MONOCARBOXYLIC_ACID_CATABOLIC_PROCESS	-0.429778	0.00191571	0.0155557
KEGG_ALZHEIMERS_DISEASE	-0.43086	0	0
GOBP_AEROBIC_RESPIRATION	-0.432671	0	0.000757226
GOBP_NUCLEOSIDE_BISPHOSPHATE_METABOLIC_PROCESS	-0.436889	0	0.0156635
REACTOME_FATTY_ACID_METABOLISM	-0.439012	0	0.00508204
HALLMARK_INTERFERON_GAMMA_RESPONSE	-0.446057	0	0.00266107
REACTOME_THE_CITRIC_ACID_TCA_CYCLE_AND_RESPIRATORY_ELECTRON_TRANSPORT	-0.456107	0	0
GOBP_INNER_MITOCHONDRIAL_MEMBRANE_ORGANIZATION	-0.462234	0.00404858	0.022152
GOBP_THIOESTER_METABOLIC_PROCESS	-0.464286	0.00191205	0.0155138
GOBP_ATP_BIOSYNTHETIC_PROCESS	-0.46446	0	0.00386601
GOBP_CELLULAR_RESPIRATION	-0.47126	0	0
KEGG_HUNTINGTONS_DISEASE	-0.472803	0	0
REACTOME_MITOCHONDRIAL_BIOGENESIS	-0.490905	0	0.00570394
KEGG_PARKINSONS_DISEASE	-0.498419	0	0
GOBP_ELECTRON_TRANSPORT_CHAIN	-0.523517	0	0
REACTOME_RESPIRATORY_ELECTRON_TRANSPORT	-0.531449	0	0.000349515
GOBP_POSITIVE_REGULATION_OF_ACTIN_FILAMENT_POLYMERIZATION	-0.562766	0	0.000936214
GOBP_PROTON_TRANSMEMBRANE_TRANSPORT	-0.56362	0	0
REACTOME_RESPIRATORY_ELECTRON_TRANSPORT_ATP_SYNTHESIS_BY_CHEMIOSMOTIC_COUPLING_AND_HEAT_PRODUCTION_BY_UNCOUPLING_PROTEINS	-0.566228	0	0
GOBP_OXIDATIVE_PHOSPHORYLATION	-0.595263	0	0
GOBP_ATP_SYNTHESIS_COUPLED_ELECTRON_TRANSPORT	-0.602582	0	0
GOBP_RESPIRATORY_ELECTRON_TRANSPORT_CHAIN	-0.621761	0	0
KEGG_LYSOSOME	-0.653694	0	0
KEGG_OXIDATIVE_PHOSPHORYLATION	-0.670925	0	0

## Sheet: SN-MM4 vs NHEM M3
PATHWAY NAME	ES	NOM p-val	FDR q-val
KEGG_SYSTEMIC_LUPUS_ERYTHEMATOSUS	0.585689	0	0
REACTOME_DNA_DAMAGE_TELOMERE_STRESS_INDUCED_SENESCENCE	0.552906	0	0.00150095
GOBP_NUCLEOSOME_ASSEMBLY	0.468878	0	0.00451758
GOBP_CHROMATIN_ASSEMBLY_OR_DISASSEMBLY	0.44573	0	0.00454915
GOBP_ALTERNATIVE_MRNA_SPLICING_VIA_SPLICEOSOME	0.44299	0.00192308	0.0234965
GOBP_NUCLEOSOME_ORGANIZATION	0.437272	0	0.00515515
REACTOME_EPIGENETIC_REGULATION_OF_GENE_EXPRESSION	0.432444	0	0.00607417
REACTOME_POSITIVE_EPIGENETIC_REGULATION_OF_RRNA_EXPRESSION	0.432444	0	0.00956446
GOBP_REGULATION_OF_MRNA_SPLICING_VIA_SPLICEOSOME	0.428284	0	0.00511106
GOBP_MUSCLE_CELL_DEVELOPMENT	0.423049	0.0019685	0.0299432
GOBP_REGULATION_OF_GENE_EXPRESSION_EPIGENETIC	0.42106	0.0019685	0.0180847
GOBP_REGULATION_OF_MRNA_PROCESSING	0.419952	0.00188679	0.00462952
GOBP_DNA_PACKAGING	0.419857	0	0.00518512
REACTOME_MITOTIC_PROPHASE	0.413888	0.0020284	0.013644
GOBP_RESPONSE_TO_IONIZING_RADIATION	0.406888	0.0130841	0.0647016
GOBP_NEGATIVE_REGULATION_OF_ANION_TRANSPORT	0.398736	0.0146751	0.0686098
GOBP_DNA_CONFORMATION_CHANGE	0.386791	0	0.00136536
GOBP_REGULATION_OF_TRANSLATIONAL_INITIATION	0.374602	0.0104384	0.0571289
GOBP_NEGATIVE_REGULATION_OF_MRNA_METABOLIC_PROCESS	0.371683	0.0060241	0.0584128
GOBP_MUSCLE_CELL_DIFFERENTIATION	0.363799	0.00198413	0.0215579
GOBP_REGULATION_OF_SIGNAL_TRANSDUCTION_BY_P53_CLASS_MEDIATOR	0.361247	0.0121704	0.124951
REACTOME_DISEASES_OF_PROGRAMMED_CELL_DEATH	0.360367	0.0146444	0.0469716
REACTOME_CHROMATIN_MODIFYING_ENZYMES	0.35915	0.0132325	0.0453052
REACTOME_CELLULAR_SENESCENCE	0.358892	0.00590551	0.0176655
GOBP_STRIATED_MUSCLE_CELL_DIFFERENTIATION	0.351877	0.0118812	0.063891
GOBP_REGULATION_OF_RNA_SPLICING	0.345946	0	0.00892975
REACTOME_HCMV_INFECTION	0.344057	0.00402414	0.0172552
REACTOME_PROCESSING_OF_CAPPED_INTRON_CONTAINING_PRE_MRNA	0.340444	0	0
GOBP_GENE_SILENCING	0.336891	0.00421053	0.0478966
GOBP_MUSCLE_STRUCTURE_DEVELOPMENT	0.336423	0	0.00562353
GOBP_RNA_SPLICING_VIA_TRANSESTERIFICATION_REACTIONS	0.335773	0	0.000482301
GOBP_MUSCLE_ORGAN_DEVELOPMENT	0.334448	0.0325203	0.152216
GOBP_CYTOPLASMIC_TRANSLATIONAL_INITIATION	0.331556	0.0252101	0.150702
KEGG_FOCAL_ADHESION	0.328977	0.00968992	0.014449
REACTOME_HCMV_EARLY_EVENTS	0.32896	0.012	0.0439913
GOBP_NEGATIVE_REGULATION_OF_ION_TRANSPORT	0.32736	0.00406504	0.0477351
REACTOME_MRNA_SPLICING	0.324292	0	0.00149998
GOBP_DNA_GEOMETRIC_CHANGE	0.316474	0.0373444	0.167628
GOBP_RNA_EXPORT_FROM_NUCLEUS	0.316207	0.0101833	0.0698282
GOBP_SIGNAL_TRANSDUCTION_BY_P53_CLASS_MEDIATOR	0.314343	0.02	0.104944
KEGG_SPLICEOSOME	0.312511	0	0.00205967
GOBP_RESPONSE_TO_RADIATION	0.310832	0.0133333	0.0401094
GOBP_RNA_SPLICING	0.307765	0	0.000657954
REACTOME_MUSCLE_CONTRACTION	0.306284	0.0422535	0.152401
GOBP_PROTEIN_DNA_COMPLEX_SUBUNIT_ORGANIZATION	0.302991	0.00389864	0.0369432
GOBP_MRNA_PROCESSING	0.300685	0	0.00148056
GOBP_RIBOSOME_ASSEMBLY	0.300544	0.0245399	0.139976
GOBP_OSTEOBLAST_DIFFERENTIATION	0.299283	0.0155642	0.112746
GOBP_RIBONUCLEOPROTEIN_COMPLEX_SUBUNIT_ORGANIZATION	0.294984	0	0.00479217
HALLMARK_MITOTIC_SPINDLE	0.294206	0.0252918	0.118039
GOBP_MUSCLE_TISSUE_DEVELOPMENT	0.281592	0.0240964	0.147188
GOBP_RHYTHMIC_PROCESS	0.280391	0.0464646	0.195702
GOBP_CYTOSKELETON_DEPENDENT_INTRACELLULAR_TRANSPORT	0.278493	0.0185185	0.161151
GOBP_CHROMATIN_ORGANIZATION	0.27484	0	0.0178586
GOBP_DNA_RECOMBINATION	0.270608	0.0309278	0.168645
REACTOME_ACTIVATION_OF_THE_MRNA_UPON_BINDING_OF_THE_CAP_BINDING_COMPLEX_AND_EIFS_AND_SUBSEQUENT_BINDING_TO_43S	0.270604	0.00594059	0.00982253
GOBP_TRNA_METABOLIC_PROCESS	0.270197	0.0462185	0.192552
GOBP_ESTABLISHMENT_OF_RNA_LOCALIZATION	0.268186	0.0100402	0.0632667
GOBP_NUCLEAR_TRANSPORT	0.262164	0	0.00756353
KEGG_RIBOSOME	0.261905	0.00196078	0.000551515
GOBP_DNA_REPLICATION	0.261051	0.0345528	0.178558
GOBP_OSSIFICATION	0.259296	0.00588235	0.1068
GOBP_POSITIVE_REGULATION_OF_INTRACELLULAR_TRANSPORT	0.256528	0.0104822	0.0774354
REACTOME_EUKARYOTIC_TRANSLATION_INITIATION	0.256194	0	0.000402588
REACTOME_EUKARYOTIC_TRANSLATION_ELONGATION	0.255318	0.00194175	0.00131248
REACTOME_SRP_DEPENDENT_COTRANSLATIONAL_PROTEIN_TARGETING_TO_MEMBRANE	0.254764	0	0.0016536
REACTOME_RESPONSE_OF_EIF2AK4_GCN2_TO_AMINO_ACID_DEFICIENCY	0.254207	0	0.00125361
GOBP_REGULATION_OF_INTRACELLULAR_TRANSPORT	0.254053	0.00594059	0.0356485
GOBP_ESTABLISHMENT_OF_PROTEIN_LOCALIZATION_TO_ENDOPLASMIC_RETICULUM	0.251999	0	0.0044047
GOBP_POSITIVE_REGULATION_OF_CELLULAR_AMIDE_METABOLIC_PROCESS	0.251764	0.0261569	0.158296
REACTOME_DNA_REPAIR	0.251711	0.0167364	0.0922645
GOBP_COTRANSLATIONAL_PROTEIN_TARGETING_TO_MEMBRANE	0.250116	0.00193798	0.0055332
GOBP_MONOSACCHARIDE_METABOLIC_PROCESS	-0.253298	0.0157791	0.0787186
GOBP_FC_RECEPTOR_SIGNALING_PATHWAY	-0.254827	0.0139442	0.0590481
GOBP_REGULATION_OF_HEMATOPOIETIC_STEM_CELL_DIFFERENTIATION	-0.256132	0.0292398	0.124363
REACTOME_NEGATIVE_REGULATION_OF_NOTCH4_SIGNALING	-0.258298	0.0350515	0.0454863
REACTOME_SIGNALING_BY_NOTCH4	-0.258298	0.0268199	0.0460137
GOBP_REGULATION_OF_HEMATOPOIETIC_PROGENITOR_CELL_DIFFERENTIATION	-0.258313	0.0366599	0.120614
GOBP_CARBOHYDRATE_DERIVATIVE_METABOLIC_PROCESS	-0.258674	0	0
GOBP_ORGANIC_HYDROXY_COMPOUND_BIOSYNTHETIC_PROCESS	-0.259254	0.0362173	0.120738
GOBP_NUCLEOSIDE_TRIPHOSPHATE_METABOLIC_PROCESS	-0.259259	0.0477137	0.158586
GOBP_MONOCARBOXYLIC_ACID_METABOLIC_PROCESS	-0.259545	0	0.0035312
REACTOME_DEFECTIVE_CFTR_CAUSES_CYSTIC_FIBROSIS	-0.261753	0.0154143	0.0303058
GOBP_NEGATIVE_REGULATION_OF_CANONICAL_WNT_SIGNALING_PATHWAY	-0.262352	0.0147368	0.0878771
GOBP_NEGATIVE_REGULATION_OF_WNT_SIGNALING_PATHWAY	-0.264228	0.0207039	0.0709505
REACTOME_DISORDERS_OF_TRANSMEMBRANE_TRANSPORTERS	-0.266312	0.0237069	0.0235175
REACTOME_PCP_CE_PATHWAY	-0.266312	0.0123457	0.023828
REACTOME_DNA_REPLICATION_PRE_INITIATION	-0.267517	0.0130435	0.0284013
GOBP_RESPONSE_TO_INTERLEUKIN_1	-0.268207	0.00619835	0.0629197
REACTOME_ABC_TRANSPORTER_DISORDERS	-0.268419	0.0119048	0.0241335
GOBP_ANTIGEN_PROCESSING_AND_PRESENTATION_OF_PEPTIDE_ANTIGEN	-0.269819	0	0.0112465
REACTOME_BETA_CATENIN_INDEPENDENT_WNT_SIGNALING	-0.270231	0.00772201	0.0234997
GOBP_ALCOHOL_METABOLIC_PROCESS	-0.273227	0	0.062348
GOBP_PROTEIN_POLYUBIQUITINATION	-0.273907	0.00212766	0.0538468
GOBP_ORGANOPHOSPHATE_METABOLIC_PROCESS	-0.275283	0	0
GOBP_SMALL_MOLECULE_CATABOLIC_PROCESS	-0.275419	0	0.0060548
GOBP_ANTIGEN_PROCESSING_AND_PRESENTATION_OF_PEPTIDE_ANTIGEN_VIA_MHC_CLASS_I	-0.276477	0.00394477	0.0613612
GOBP_FATTY_ACID_METABOLIC_PROCESS	-0.277151	0.00199203	0.0470375
GOBP_RIBOSE_PHOSPHATE_BIOSYNTHETIC_PROCESS	-0.277898	0.00205761	0.0191164
GOBP_ANTIGEN_PROCESSING_AND_PRESENTATION_OF_EXOGENOUS_PEPTIDE_ANTIGEN_VIA_MHC_CLASS_I	-0.278339	0.00207039	0.0617947
REACTOME_TCR_SIGNALING	-0.278339	0.006	0.0242964
GOBP_REGULATION_OF_DNA_TEMPLATED_TRANSCRIPTION_IN_RESPONSE_TO_STRESS	-0.278339	0.0116505	0.0631844
GOBP_CELLULAR_LIPID_CATABOLIC_PROCESS	-0.278803	0.0435644	0.13535
GOBP_LIPID_CATABOLIC_PROCESS	-0.279361	0.0042735	0.0631513
REACTOME_DNA_REPLICATION	-0.27981	0.00826446	0.0232766
REACTOME_RESPIRATORY_ELECTRON_TRANSPORT_ATP_SYNTHESIS_BY_CHEMIOSMOTIC_COUPLING_AND_HEAT_PRODUCTION_BY_UNCOUPLING_PROTEINS	-0.281707	0.0175781	0.028181
GOBP_NEGATIVE_REGULATION_OF_CELL_CYCLE_G2_M_PHASE_TRANSITION	-0.284189	0.0189753	0.0845937
GOBP_SCF_DEPENDENT_PROTEASOMAL_UBIQUITIN_DEPENDENT_PROTEIN_CATABOLIC_PROCESS	-0.284189	0.0201207	0.100741
GOBP_INNATE_IMMUNE_RESPONSE_ACTIVATING_SIGNAL_TRANSDUCTION	-0.284189	0.0220884	0.0837568
REACTOME_CROSS_PRESENTATION_OF_SOLUBLE_EXOGENOUS_ANTIGENS_ENDOSOMES	-0.284189	0.00769231	0.028965
KEGG_HUNTINGTONS_DISEASE	-0.285687	0.00636943	0.0096389
GOBP_SULFUR_COMPOUND_METABOLIC_PROCESS	-0.286619	0	0.00883308
REACTOME_APC_C_CDH1_MEDIATED_DEGRADATION_OF_CDC20_AND_OTHER_APC_C_CDH1_TARGETED_PROTEINS_IN_LATE_MITOSIS_EARLY_G1	-0.286987	0.0140562	0.0239351
REACTOME_STABILIZATION_OF_P53	-0.286987	0.00792079	0.0228843
GOBP_REGULATION_OF_CELLULAR_AMINO_ACID_METABOLIC_PROCESS	-0.286987	0.0060241	0.0647943
REACTOME_REGULATION_OF_RUNX3_EXPRESSION_AND_ACTIVITY	-0.286987	0.00591716	0.0228355
REACTOME_TRANSCRIPTIONAL_REGULATION_BY_RUNX3	-0.286987	0.01417	0.0240279
REACTOME_ASYMMETRIC_LOCALIZATION_OF_PCP_PROTEINS	-0.286987	0.0140281	0.0236105
GOBP_FC_EPSILON_RECEPTOR_SIGNALING_PATHWAY	-0.286987	0.0143443	0.0616725
REACTOME_DECTIN_1_MEDIATED_NONCANONICAL_NF_KB_SIGNALING	-0.286987	0.0179283	0.0252258
REACTOME_DEGRADATION_OF_AXIN	-0.286987	0.00814664	0.0236834
REACTOME_DEGRADATION_OF_DVL	-0.286987	0.0146751	0.022738
REACTOME_DEGRADATION_OF_GLI1_BY_THE_PROTEASOME	-0.286987	0.0135922	0.0236777
REACTOME_HEDGEHOG_ON_STATE	-0.286987	0.012605	0.0233838
REACTOME_REGULATION_OF_PTEN_STABILITY_AND_ACTIVITY	-0.286987	0.00788955	0.023302
REACTOME_REGULATION_OF_RAS_BY_GAPS	-0.286987	0.0153551	0.0235825
REACTOME_TNFR2_NON_CANONICAL_NF_KB_PATHWAY	-0.286987	0.0123457	0.0236865
REACTOME_ASSEMBLY_OF_THE_PRE_REPLICATIVE_COMPLEX	-0.288282	0.00389864	0.0247508
GOBP_RIBONUCLEOSIDE_TRIPHOSPHATE_BIOSYNTHETIC_PROCESS	-0.289557	0.037422	0.156328
GOBP_ANAPHASE_PROMOTING_COMPLEX_DEPENDENT_CATABOLIC_PROCESS	-0.290448	0.00417537	0.0613247
REACTOME_APC_C_MEDIATED_DEGRADATION_OF_CELL_CYCLE_PROTEINS	-0.290448	0.00595238	0.0230726
REACTOME_G1_S_DNA_DAMAGE_CHECKPOINTS	-0.290448	0.00967118	0.0239138
REACTOME_SCF_SKP2_MEDIATED_DEGRADATION_OF_P27_P21	-0.290448	0.00590551	0.0238609
GOBP_REGULATION_OF_CELLULAR_AMINE_METABOLIC_PROCESS	-0.290448	0.00823045	0.0617021
REACTOME_METABOLISM_OF_POLYAMINES	-0.290448	0.012	0.025394
REACTOME_REGULATION_OF_RUNX2_EXPRESSION_AND_ACTIVITY	-0.290448	0.0125261	0.0234953
GOBP_REGULATION_OF_TRANSCRIPTION_FROM_RNA_POLYMERASE_II_PROMOTER_IN_RESPONSE_TO_HYPOXIA	-0.290448	0.00207039	0.0616427
REACTOME_REGULATION_OF_HMOX1_EXPRESSION_AND_ACTIVITY	-0.290448	0.00608519	0.0238321
REACTOME_DEGRADATION_OF_BETA_CATENIN_BY_THE_DESTRUCTION_COMPLEX	-0.290448	0.00760456	0.0256194
REACTOME_DOWNSTREAM_SIGNALING_EVENTS_OF_B_CELL_RECEPTOR_BCR	-0.290696	0.0102881	0.0249107
REACTOME_SIGNALING_BY_THE_B_CELL_RECEPTOR_BCR	-0.290696	0.00793651	0.0247142
REACTOME_S_PHASE	-0.290903	0.00811359	0.0220052
GOBP_ELECTRON_TRANSPORT_CHAIN	-0.291026	0.00831601	0.0541586
GOBP_RIBONUCLEOSIDE_TRIPHOSPHATE_METABOLIC_PROCESS	-0.291667	0.0325203	0.12062
REACTOME_TRANSCRIPTIONAL_REGULATION_BY_RUNX2	-0.291826	0.00627615	0.0242486
GOBP_NUCLEOSIDE_PHOSPHATE_BIOSYNTHETIC_PROCESS	-0.291888	0	0.00199276
REACTOME_ORC1_REMOVAL_FROM_CHROMATIN	-0.292056	0.00200401	0.0242644
REACTOME_SWITCHING_OF_ORIGINS_TO_A_POST_REPLICATIVE_STATE	-0.292056	0.00196464	0.025382
REACTOME_NEDDYLATION	-0.292909	0.00402414	0.0239831
REACTOME_HEDGEHOG_LIGAND_BIOGENESIS	-0.292957	0.0145833	0.024857
REACTOME_MITOTIC_G1_PHASE_AND_G1_S_TRANSITION	-0.296056	0.006	0.0182412
REACTOME_C_TYPE_LECTIN_RECEPTORS_CLRS	-0.29656	0.002	0.02542
REACTOME_CELLULAR_RESPONSE_TO_HYPOXIA	-0.29656	0.00998004	0.0242996
REACTOME_CLEC7A_DECTIN_1_SIGNALING	-0.29656	0	0.0236402
REACTOME_FCERI_MEDIATED_NF_KB_ACTIVATION	-0.29656	0.00785855	0.025026
GOBP_PROTON_TRANSMEMBRANE_TRANSPORT	-0.296595	0.0142276	0.0682386
GOBP_GLUCOSE_METABOLIC_PROCESS	-0.296676	0.00394477	0.0635011
REACTOME_INTERFERON_SIGNALING	-0.29724	0.0439122	0.0681701
GOBP_PURINE_CONTAINING_COMPOUND_BIOSYNTHETIC_PROCESS	-0.298174	0	0.00901761
GOBP_OXIDATIVE_PHOSPHORYLATION	-0.299157	0.00588235	0.0529902
GOBP_STEROID_METABOLIC_PROCESS	-0.301168	0.00202429	0.0616416
REACTOME_CYCLIN_A_CDK2_ASSOCIATED_EVENTS_AT_S_PHASE_ENTRY	-0.302339	0	0.0220707
GOBP_INTERLEUKIN_1_MEDIATED_SIGNALING_PATHWAY	-0.302339	0	0.0470359
REACTOME_ANTIGEN_PROCESSING_CROSS_PRESENTATION	-0.305009	0	0.00677158
REACTOME_ANTIGEN_PROCESSING_UBIQUITINATION_PROTEASOME_DEGRADATION	-0.30625	0	0.00971934
REACTOME_FC_EPSILON_RECEPTOR_FCERI_SIGNALING	-0.307813	0.00562852	0.020428
REACTOME_PTEN_REGULATION	-0.307813	0.00383142	0.0227458
KEGG_PARKINSONS_DISEASE	-0.307814	0.00204499	0.00570969
GOBP_REGULATION_OF_PROTEIN_LOCALIZATION_TO_NUCLEUS	-0.31016	0.0256917	0.119393
REACTOME_CLASS_I_MHC_MEDIATED_ANTIGEN_PROCESSING_PRESENTATION	-0.311136	0	0.00237378
REACTOME_INTERLEUKIN_1_FAMILY_SIGNALING	-0.313008	0	0.0109615
REACTOME_INTERLEUKIN_1_SIGNALING	-0.313008	0	0.0151665
GOBP_NUCLEOBASE_CONTAINING_SMALL_MOLECULE_METABOLIC_PROCESS	-0.314996	0	0
GOBP_ORGANIC_ACID_TRANSPORT	-0.315806	0.0243408	0.120191
REACTOME_INTRACELLULAR_SIGNALING_BY_SECOND_MESSENGERS	-0.319027	0.00203252	0.00610294
KEGG_PROTEASOME	-0.319283	0.00194553	0.0120716
GOBP_ALCOHOL_BIOSYNTHETIC_PROCESS	-0.32038	0.00603622	0.0687686
REACTOME_BIOLOGICAL_OXIDATIONS	-0.32251	0.00608519	0.0233907
HALLMARK_PI3K_AKT_MTOR_SIGNALING	-0.327121	0.0375783	0.111449
GOBP_ATP_METABOLIC_PROCESS	-0.329894	0	0.000348995
REACTOME_CLATHRIN_MEDIATED_ENDOCYTOSIS	-0.331172	0.0131827	0.0239496
GOBP_VACUOLE_ORGANIZATION	-0.334239	0.0490798	0.15461
GOBP_MONOCARBOXYLIC_ACID_BIOSYNTHETIC_PROCESS	-0.336908	0.00806452	0.0636617
GOBP_MEMBRANE_FUSION	-0.350667	0.0255319	0.0900293
GOBP_NUCLEOTIDE_PHOSPHORYLATION	-0.351923	0.0167364	0.0648181
GOBP_PURINE_CONTAINING_COMPOUND_METABOLIC_PROCESS	-0.352073	0	0
GOBP_ATP_BIOSYNTHETIC_PROCESS	-0.354982	0.01222	0.0779018
GOBP_STEROL_METABOLIC_PROCESS	-0.358222	0.0208768	0.0844676
GOBP_REGULATION_OF_LIPID_BIOSYNTHETIC_PROCESS	-0.358671	0.00952381	0.0642245
BIOCARTA_PROTEASOME_PATHWAY	-0.358865	0.0301811	0.0301811
GOBP_ATP_SYNTHESIS_COUPLED_ELECTRON_TRANSPORT	-0.35984	0.00195312	0.0630212
KEGG_OXIDATIVE_PHOSPHORYLATION	-0.360934	0	0.00121429
GOBP_NUCLEOSIDE_DIPHOSPHATE_METABOLIC_PROCESS	-0.363271	0.00201207	0.053527
GOBP_CARBOHYDRATE_DERIVATIVE_CATABOLIC_PROCESS	-0.363546	0.0139442	0.0836468
GOBP_FATTY_ACID_BIOSYNTHETIC_PROCESS	-0.365424	0.00806452	0.0629166
GOBP_RESPIRATORY_ELECTRON_TRANSPORT_CHAIN	-0.369638	0.00625	0.0314149
REACTOME_GLUCONEOGENESIS	-0.371277	0.0246407	0.0397834
KEGG_GLYCOLYSIS_GLUCONEOGENESIS	-0.371703	0	0.00680339
REACTOME_PHASE_II_CONJUGATION_OF_COMPOUNDS	-0.373778	0.0104603	0.023739
GOBP_POSITIVE_REGULATION_OF_PROTEIN_LOCALIZATION_TO_NUCLEUS	-0.38097	0	0.0635082
HALLMARK_IL2_STAT5_SIGNALING	-0.387398	0.0020284	0.0429596
REACTOME_GLUCOSE_METABOLISM	-0.392666	0.00387597	0.0215629
KEGG_GLUTATHIONE_METABOLISM	-0.393145	0.00420168	0.0083626
GOBP_CARBOHYDRATE_CATABOLIC_PROCESS	-0.3994	0.002079	0.00541531
GOBP_RESPONSE_TO_NUTRIENT	-0.401596	0.0077821	0.0681009
HALLMARK_INTERFERON_GAMMA_RESPONSE	-0.403072	0.00423729	0.0229455
GOBP_NADH_METABOLIC_PROCESS	-0.410611	0	0.0300511
GOBP_SULFUR_COMPOUND_BIOSYNTHETIC_PROCESS	-0.417264	0	0.00200314
REACTOME_RAB_REGULATION_OF_TRAFFICKING	-0.418085	0.0121704	0.0243451
REACTOME_FATTY_ACID_METABOLISM	-0.418386	0.00190114	0.00977993
REACTOME_TOLL_LIKE_RECEPTOR_CASCADES	-0.427855	0.003861	0.0215077
GOBP_PYRUVATE_METABOLIC_PROCESS	-0.469195	0	0.000918766
GOBP_RESPONSE_TO_XENOBIOTIC_STIMULUS	-0.481778	0	0.00522952
REACTOME_GLYCOLYSIS	-0.503605	0	0.00588035
KEGG_LYSOSOME	-0.505851	0	0.00121429
GOBP_NAD_METABOLIC_PROCESS	-0.514222	0	0.001907
GOBP_MONOSACCHARIDE_CATABOLIC_PROCESS	-0.528449	0.0019305	0.00395446
GOBP_NUCLEOSIDE_BISPHOSPHATE_METABOLIC_PROCESS	-0.532889	0	0.00145756
GOBP_THIOESTER_METABOLIC_PROCESS	-0.55163	0	0.00179156

## Sheet: SN-MM5 vs NHEM M3
PATHWAY NAME	ES	NOM p-val	FDR q-val
REACTOME_DNA_DAMAGE_TELOMERE_STRESS_INDUCED_SENESCENCE	0.536546	0	0.000735863
GOBP_NUCLEOSOME_ASSEMBLY	0.471416	0.00193424	0.00177089
REACTOME_TELOMERE_MAINTENANCE	0.457092	0	0.0112235
REACTOME_MITOCHONDRIAL_PROTEIN_IMPORT	0.454007	0	0.00248632
GOBP_NUCLEOSOME_ORGANIZATION	0.444449	0	0.00267651
REACTOME_CHROMOSOME_MAINTENANCE	0.433742	0.00196464	0.00428523
REACTOME_DNA_DOUBLE_STRAND_BREAK_REPAIR	0.405273	0.00392927	0.0121681
GOBP_PROTEIN_TARGETING_TO_MITOCHONDRION	0.401359	0	0.0113029
KEGG_SYSTEMIC_LUPUS_ERYTHEMATOSUS	0.400051	0	0.00567738
GOBP_GLYCEROLIPID_BIOSYNTHETIC_PROCESS	0.384752	0.026694	0.127796
GOBP_REGULATION_OF_TRANSLATIONAL_INITIATION	0.372635	0.0040404	0.0642747
GOBP_CYTOPLASMIC_TRANSLATIONAL_INITIATION	0.372444	0.00573614	0.0755705
KEGG_SPLICEOSOME	0.371306	0	0.0003125
GOBP_TYPE_I_INTERFERON_PRODUCTION	0.368085	0.0278884	0.152633
GOBP_CHROMATIN_ASSEMBLY_OR_DISASSEMBLY	0.366188	0.00199203	0.0314163
GOBP_REGULATION_OF_MRNA_SPLICING_VIA_SPLICEOSOME	0.363271	0	0.0237411
GOBP_DNA_PACKAGING	0.35288	0	0.0278878
GOBP_REGULATION_OF_SIGNAL_TRANSDUCTION_BY_P53_CLASS_MEDIATOR	0.350987	0.0321285	0.182071
REACTOME_REGULATION_OF_HSF1_MEDIATED_HEAT_SHOCK_RESPONSE	0.347111	0.0227273	0.0698264
GOBP_REGULATION_OF_MRNA_PROCESSING	0.345281	0	0.0245688
GOBP_RIBOSOMAL_LARGE_SUBUNIT_BIOGENESIS	0.342386	0.017341	0.086385
GOBP_ALTERNATIVE_MRNA_SPLICING_VIA_SPLICEOSOME	0.339951	0.0272374	0.19342
GOBP_RIBONUCLEOPROTEIN_COMPLEX_SUBUNIT_ORGANIZATION	0.33767	0	6.55407e-05
GOBP_RIBOSOME_ASSEMBLY	0.337345	0.0060241	0.0625321
GOBP_DE_NOVO_PROTEIN_FOLDING	0.336851	0.0211864	0.165363
KEGG_GLYCOLYSIS_GLUCONEOGENESIS	0.336031	0.00606061	0.0142808
GOBP_RESPONSE_TO_TOPOLOGICALLY_INCORRECT_PROTEIN	0.330317	0	0.00210473
GOBP_PHOSPHOLIPID_BIOSYNTHETIC_PROCESS	0.329333	0.038835	0.1853
GOBP_RIBONUCLEOPROTEIN_COMPLEX_BIOGENESIS	0.32743	0	0
REACTOME_CELLULAR_SENESCENCE	0.326738	0.0231214	0.0502036
GOBP_CHAPERONE_MEDIATED_PROTEIN_FOLDING	0.323784	0.0189076	0.117202
GOBP_TRANSLATIONAL_INITIATION	0.316946	0	0
REACTOME_EUKARYOTIC_TRANSLATION_INITIATION	0.312696	0	0
REACTOME_REGULATION_OF_INSULIN_LIKE_GROWTH_FACTOR_IGF_TRANSPORT_AND_UPTAKE_BY_INSULIN_LIKE_GROWTH_FACTOR_BINDING_PROTEINS_IGFBPS	0.311735	0.0201613	0.0818088
GOBP_POSITIVE_REGULATION_OF_CELLULAR_AMIDE_METABOLIC_PROCESS	0.311568	0.00412371	0.0232541
REACTOME_PROCESSING_OF_CAPPED_INTRON_CONTAINING_PRE_MRNA	0.310871	0.00192308	0.00110955
GOBP_POSITIVE_REGULATION_OF_TRANSLATION	0.307617	0	0.0266653
GOBP_POSITIVE_REGULATION_OF_CELL_CYCLE_PROCESS	0.306716	0.0214008	0.129525
REACTOME_MRNA_SPLICING	0.301104	0	0.00149532
GOBP_NUCLEAR_TRANSCRIBED_MRNA_CATABOLIC_PROCESS	0.300057	0	0
GOBP_RIBOSOME_BIOGENESIS	0.299817	0	0.00217489
GOBP_REGULATION_OF_RNA_SPLICING	0.296888	0	0.0438774
GOBP_MICROTUBULE_BASED_TRANSPORT	0.296367	0.0269151	0.180296
KEGG_RIBOSOME	0.294118	0	0
GOBP_VIRAL_GENE_EXPRESSION	0.293728	0	0
REACTOME_ACTIVATION_OF_THE_MRNA_UPON_BINDING_OF_THE_CAP_BINDING_COMPLEX_AND_EIFS_AND_SUBSEQUENT_BINDING_TO_43S	0.291945	0	0.002362
GOBP_NUCLEOSIDE_DIPHOSPHATE_METABOLIC_PROCESS	0.291704	0.0382409	0.1893
GOBP_NUCLEOTIDE_PHOSPHORYLATION	0.291444	0.0491159	0.225557
GOBP_NUCLEAR_TRANSCRIBED_MRNA_CATABOLIC_PROCESS_NONSENSE_MEDIATED_DECAY	0.291188	0	5.73482e-05
REACTOME_RRNA_PROCESSING	0.289308	0	0.000133929
GOBP_COTRANSLATIONAL_PROTEIN_TARGETING_TO_MEMBRANE	0.289308	0	5.39747e-05
GOBP_MRNA_PROCESSING	0.288094	0	0.00019846
GOBP_REGULATION_OF_CELLULAR_AMIDE_METABOLIC_PROCESS	0.287011	0	6.11714e-05
GOBP_CELLULAR_RESPONSE_TO_HEAT	0.285842	0.0433884	0.214687
GOBP_RIBOSOMAL_SMALL_SUBUNIT_BIOGENESIS	0.285708	0.0494071	0.240962
GOBP_CYTOPLASMIC_TRANSLATION	0.285165	0	0.00706893
GOBP_TRANSPORT_ALONG_MICROTUBULE	0.285078	0.0489796	0.237884
GOBP_ESTABLISHMENT_OF_PROTEIN_LOCALIZATION_TO_ENDOPLASMIC_RETICULUM	0.284394	0	0.000358481
REACTOME_DNA_REPAIR	0.284202	0.00612245	0.0401253
GOBP_PEPTIDE_BIOSYNTHETIC_PROCESS	0.283574	0	0
REACTOME_INFLUENZA_INFECTION	0.283307	0	0.000234375
GOBP_RRNA_METABOLIC_PROCESS	0.281255	0.00603622	0.0506409
REACTOME_SRP_DEPENDENT_COTRANSLATIONAL_PROTEIN_TARGETING_TO_MEMBRANE	0.279499	0	0.000117188
GOBP_RNA_SPLICING_VIA_TRANSESTERIFICATION_REACTIONS	0.279302	0	0.00134332
GOBP_RNA_EXPORT_FROM_NUCLEUS	0.278032	0.0445736	0.215625
REACTOME_NONSENSE_MEDIATED_DECAY_NMD	0.277429	0	0.000223777
REACTOME_RESPONSE_OF_EIF2AK4_GCN2_TO_AMINO_ACID_DEFICIENCY	0.277429	0	0.000176427
GOBP_RESPONSE_TO_TEMPERATURE_STIMULUS	0.275876	0.0313152	0.163013
REACTOME_EUKARYOTIC_TRANSLATION_ELONGATION	0.273675	0	0.000275012
GOBP_PROTEIN_LOCALIZATION_TO_ENDOPLASMIC_RETICULUM	0.273557	0	0.000376405
REACTOME_SELENOAMINO_ACID_METABOLISM	0.273235	0	0.000160388
GOBP_CELLULAR_RESPONSE_TO_TOPOLOGICALLY_INCORRECT_PROTEIN	0.269099	0.0181452	0.11722
REACTOME_TRANSLATION	0.264729	0	0
REACTOME_METABOLISM_OF_RNA	0.262295	0	0
GOBP_RNA_SPLICING	0.2619	0	0.00125317
REACTOME_PROTEIN_LOCALIZATION	0.261261	0.018	0.0756255
GOBP_POSITIVE_REGULATION_OF_CELL_CYCLE	0.258041	0.0335968	0.184057
GOBP_PROTEIN_TARGETING_TO_MEMBRANE	0.257024	0	0.00111875
GOBP_MRNA_METABOLIC_PROCESS	0.252875	0	0
GOBP_RNA_PROCESSING	0.251469	0	7.05823e-05
GOBP_PEPTIDE_METABOLIC_PROCESS	0.250842	0	0
REACTOME_REGULATION_OF_EXPRESSION_OF_SLITS_AND_ROBOS	0.250523	0	0.00015625
GOBP_REGULATION_OF_TRANSMEMBRANE_TRANSPORT	-0.253594	0.00614754	0.143443
KEGG_OXIDATIVE_PHOSPHORYLATION	-0.260688	0.022	0.187129
GOBP_MAINTENANCE_OF_LOCATION	-0.262348	0.00988142	0.142384
GOBP_STEROID_METABOLIC_PROCESS	-0.265139	0.025641	0.242982
GOBP_SYNAPTIC_SIGNALING	-0.272408	0.0121951	0.141542
HALLMARK_COAGULATION	-0.286654	0.0228137	0.155808
GOBP_EXTERNAL_ENCAPSULATING_STRUCTURE_ORGANIZATION	-0.286941	0.0232108	0.243576
GOBP_RESPONSE_TO_TOXIC_SUBSTANCE	-0.291164	0.0141129	0.156469
GOBP_MUSCLE_SYSTEM_PROCESS	-0.295689	0.00200803	0.0812885
GOBP_REGULATION_OF_ACTIN_FILAMENT_LENGTH	-0.300621	0.0040568	0.128573
GOBP_MOVEMENT_IN_HOST_ENVIRONMENT	-0.31021	0.0230769	0.241261
GOBP_ACTIN_POLYMERIZATION_OR_DEPOLYMERIZATION	-0.311262	0.00408998	0.0793827
GOBP_RESPONSE_TO_INTERFERON_GAMMA	-0.313238	0.0261569	0.231475
GOBP_FATTY_ACID_BIOSYNTHETIC_PROCESS	-0.321362	0.0164271	0.240005
GOBP_REGULATION_OF_CATION_TRANSMEMBRANE_TRANSPORT	-0.323178	0.00790514	0.135203
GOBP_MAINTENANCE_OF_LOCATION_IN_CELL	-0.327585	0.00790514	0.132204
GOBP_MONOCARBOXYLIC_ACID_BIOSYNTHETIC_PROCESS	-0.336238	0.0040404	0.119212
HALLMARK_REACTIVE_OXYGEN_SPECIES_PATHWAY	-0.338	0.0323276	0.129492
GOBP_REGULATION_OF_TRANSPORTER_ACTIVITY	-0.345031	0.00385356	0.131157
KEGG_NEUROTROPHIN_SIGNALING_PATHWAY	-0.350886	0.0229167	0.103641
GOBP_NEGATIVE_REGULATION_OF_CELL_PROJECTION_ORGANIZATION	-0.359471	0.0257937	0.231793
GOBP_EPITHELIAL_CELL_DIFFERENTIATION	-0.366019	0	0
GOBP_ORGANIC_HYDROXY_COMPOUND_TRANSPORT	-0.372695	0.0307102	0.244415
GOBP_ENTRY_INTO_HOST	-0.379029	0.00592885	0.122155
HALLMARK_MYOGENESIS	-0.382992	0.0121951	0.0495923
GOBP_MAINTENANCE_OF_PROTEIN_LOCATION	-0.383156	0.0137255	0.178137
GOBP_EPITHELIAL_CELL_DEVELOPMENT	-0.383499	0.00606061	0.126768
GOBP_MUSCLE_CONTRACTION	-0.383648	0	0.00645191
REACTOME_NEUROTRANSMITTER_RECEPTORS_AND_POSTSYNAPTIC_SIGNAL_TRANSMISSION	-0.414716	0.003861	0.131076
GOBP_POSITIVE_REGULATION_OF_ACTIN_FILAMENT_POLYMERIZATION	-0.420567	0.00934579	0.128862
GOBP_LAMELLIPODIUM_ORGANIZATION	-0.420918	0.004	0.13078
REACTOME_FORMATION_OF_TUBULIN_FOLDING_INTERMEDIATES_BY_CCT_TRIC	-0.431732	0.00592885	0.089366
KEGG_FC_GAMMA_R_MEDIATED_PHAGOCYTOSIS	-0.436391	0.00406504	0.0365077
HALLMARK_INTERFERON_GAMMA_RESPONSE	-0.438331	0.00210084	0.0146559
REACTOME_MUSCLE_CONTRACTION	-0.458372	0	0.0135095
GOBP_EPIDERMIS_DEVELOPMENT	-0.460961	0	0
GOBP_SKIN_DEVELOPMENT	-0.461725	0	0.00015102
GOBP_ACTIN_FILAMENT_BASED_MOVEMENT	-0.499556	0	0.00332325
GOBP_ACTIN_MEDIATED_CELL_CONTRACTION	-0.520745	0	0.0168685
GOBP_EPIDERMAL_CELL_DIFFERENTIATION	-0.583542	0	0
GOBP_KERATINOCYTE_DIFFERENTIATION	-0.584339	0	0
GOBP_KERATINIZATION	-0.686552	0	0
GOBP_CORNIFICATION	-0.716444	0	0
REACTOME_FORMATION_OF_THE_CORNIFIED_ENVELOPE	-0.716444	0	0
REACTOME_KERATINIZATION	-0.716444	0	0
