# Supplementary material for: Novel cellular systems unveil mucosal melanoma initiating cells and a role for PI3K/Akt/mTOR pathway in mucosal melanoma fitness
Source: J Transl Med. 2024 Jan 8;22:35. doi: 10.1186/s12967-023-04784-2 (PMC10775657; doi:10.1186/s12967-023-04784-2)
Supplement: Supplementary file 5 — Additional file 5. List of significant pathways commonly enriched (ES > 0.25; ES < − 0.25) in five SN-MM cell line versus NHEM from GSEA. [file 12967_2023_4784_MOESM5_ESM.xlsx]

## Sheet: Positively Enriched (ES>+0.25)
	SN-MM1 vs NHEM			SN-MM2 vs NHEM			SN-MM3 vs NHEM			SN-MM4 vs NHEM			SN-MM5 vs NHEM
Pathway Name	ES	NOM p-val	FDR q-val	ES	NOM p-val	FDR q-val	ES	NOM p-val	FDR q-val	ES	NOM p-val	FDR q-val	ES	NOM p-val	FDR q-val
GOBP_ALTERNATIVE_MRNA_SPLICING_VIA_SPLICEOSOME	0.502717	0	0.0230047	0.339951	0.0436508	0.183302	0.561391	0	0.000715994	0.44299	0.00192308	0.0234965	0.339951	0.0272374	0.19342
GOBP_CHROMATIN_ASSEMBLY_OR_DISASSEMBLY	0.285637	0.0494071	0.247099	0.366188	0.00806452	0.0317708	0.573137	0	7.73002e-05	0.44573	0	0.00454915	0.366188	0.00199203	0.0314163
GOBP_MRNA_PROCESSING	0.314805	0	0	0.288094	0	0.000274244	0.436832	0	0	0.300685	0	0.00148056	0.288094	0	0.00019846
GOBP_NUCLEOSOME_ASSEMBLY	0.31585	0.0271318	0.22084	0.471416	0	0.00261225	0.582858	0	7.1354e-05	0.468878	0	0.00451758	0.471416	0.00193424	0.00177089
GOBP_NUCLEOSOME_ORGANIZATION	0.325683	0.0168421	0.166518	0.444449	0	0.00369191	0.598735	0	9.27602e-05	0.437272	0	0.00515515	0.444449	0	0.00267651
GOBP_REGULATION_OF_MRNA_PROCESSING	0.412784	0	0.010446	0.345281	0.00606061	0.0262497	0.443847	0	0.00039091	0.419952	0.00188679	0.00462952	0.345281	0	0.0245688
GOBP_REGULATION_OF_MRNA_SPLICING_VIA_SPLICEOSOME	0.435322	0	0.0104456	0.363271	0.00619835	0.0294478	0.468946	0	0.000396182	0.428284	0	0.00511106	0.363271	0	0.0237411
GOBP_REGULATION_OF_RNA_SPLICING	0.34914	0	0.0225669	0.296888	0.01	0.0447634	0.415397	0	0.000301636	0.345946	0	0.00892975	0.296888	0	0.0438774
GOBP_RNA_EXPORT_FROM_NUCLEUS	0.330411	0.0106157	0.11417	0.278032	0.03861	0.194953	0.456923	0	0.000364487	0.316207	0.0101833	0.0698282	0.278032	0.0445736	0.215625
GOBP_RNA_SPLICING	0.261322	0	0.00916709	0.2619	0	0.00131536	0.417046	0	0	0.307765	0	0.000657954	0.2619	0	0.00125317
GOBP_RNA_SPLICING_VIA_TRANSESTERIFICATION_REACTIONS	0.320233	0	0	0.279302	0	0.00112359	0.467291	0	0	0.335773	0	0.000482301	0.279302	0	0.00134332
KEGG_SYSTEMIC_LUPUS_ERYTHEMATOSUS	0.413165	0	0.0052043	0.400051	0.0019802	0.00597169	0.612045	0	0	0.585689	0	0	0.400051	0	0.00567738
REACTOME_CELLULAR_SENESCENCE	0.279337	0.0368932	0.248222	0.326738	0.0198413	0.0610961	0.547076	0	0	0.358892	0.00590551	0.0176655	0.326738	0.0231214	0.0502036
REACTOME_MRNA_SPLICING	0.322128	0	0.00436189	0.301104	0	0.00244176	0.500056	0	0	0.324292	0	0.00149998	0.301104	0	0.00149532
REACTOME_PROCESSING_OF_CAPPED_INTRON_CONTAINING_PRE_MRNA	0.331933	0	0.00147699	0.310871	0	0.000408557	0.508511	0	0	0.340444	0	0	0.310871	0.00192308	0.00110955

## Sheet: Negatively Enriched (ES<-0.25)
	SN-MM1 vs NHEM			SN-MM2 vs NHEM			SN-MM3 vs NHEM			SN-MM4 vs NHEM			SN-MM5 vs NHEM
Pathway Name	ES	NOM p-val	FDR q-val	ES	NOM p-val	FDR q-val	ES	NOM p-val	FDR q-val	ES	NOM p-val	FDR q-val	ES	NOM p-val	FDR q-val
GOBP_MONOCARBOXYLIC_ACID_BIOSYNTHETIC_PROCESS	-0.425268	0	0.00943193	-0.336238	0.00795229	0.12443	-0.278709	0.0167364	0.129193	-0.336908	0.00806452	0.0636617	-0.336238	0.0040404	0.119212
HALLMARK_INTERFERON_GAMMA_RESPONSE	-0.353671	0.0114286	0.0762282	-0.438331	0.00205339	0.0129193	-0.446057	0	0.00266107	-0.403072	0.00423729	0.0229455	-0.438331	0.00210084	0.0146559
KEGG_OXIDATIVE_PHOSPHORYLATION	-0.387715	0	0.00135714	-0.260688	0.0207039	0.158829	-0.670925	0	0	-0.360934	0	0.00121429	-0.260688	0.022	0.187129
